# Supplementary material for: Lsi2: A black box in plant silicon transport
Source: Plant Soil. 2021 Jul 10;466(1-2):1–20. doi: 10.1007/s11104-021-05061-1 (PMC8550040; doi:10.1007/s11104-021-05061-1)
Supplement: Supplementary file 3 — Supplementary file3 (XLSX 17 kb) [file 11104_2021_5061_MOESM3_ESM.xlsx]

## Sheet: Sheet1
Supplementary Table S3. Details of the sequences used to construct phylogenetic tree presented in Figure 3.
Plant Species	Gene ID from Plaza/NCBI	Gene Nomenclature
Physcomitrella patens	Pp3c12_25560	Physcomitrella patens - Lsi2a
	Pp3c12_25580	Physcomitrella patens - Lsi2b
	Pp3c3_31700	Physcomitrella patens - Lsi2c
Picea abies	PAB00009990	Picea abies - Lsi2a
	PAB00022293	Picea abies - Lsi2b
Zea Mays var. B104	Zm00007a00019549	Zea Mays var. B104 - Lsi2a
	Zm00007a00034197	Zea Mays var. B104 - Lsi2b
	Zm00007a00035948	Zea Mays var. B104 - Lsi2c
	Zm00007a00028805	Zea Mays var. B104 - Lsi2
	Zm00007a00002070	Zea Mays var. B104 - Lsi2d
	Zm00007a00033811	Zea Mays var. B104 - Lsi2e
Zoysia japonica	Zjn_sc00102.1.g00640.1.sm.mk	Zoysia japonica - Lsi2a
	Zjn_sc00002.1.g17370.1.sm.mk	Zoysia japonica - Lsi2b
	Zjn_sc00020.1.g06290.1.am.mk	Zoysia japonica - Lsi2c
	Zjn_sc00003.1.g15220.1.am.mk	Zoysia japonica - Lsi2d
	Zjn_sc00003.1.g12500.1.sm.mkhc	Zoysia japonica - Lsi2e
	Zjn_sc00053.1.g01430.1.sm.mk	Zoysia japonica - Lsi2f
	Zjn_sc00066.1.g00540.1.am.mk	Zoysia japonica - Lsi2g
Selaginella moellendorffii	gene13536	Selaginella moellendorffii - Lsi2a
	gene14154	Selaginella moellendorffii - Lsi2b
	gene14155	Selaginella moellendorffii - Lsi2c
	gene26619	Selaginella moellendorffii - Lsi2d
	gene26717	Selaginella moellendorffii - Lsi2e
	gene26718	Selaginella moellendorffii - Lsi2f
Oropetium thomaeum	Oropetium_20150105_26804	Oropetium thomaeum - Lsi2a
	Oropetium_20150105_00075	Oropetium thomaeum - Lsi2b
	Oropetium_20150105_04690	Oropetium thomaeum - Lsi2c
	Oropetium_20150105_19978	Oropetium thomaeum - Lsi2d
	Oropetium_20150105_22036	Oropetium thomaeum - Lsi2e
	Oropetium_20150105_21304	Oropetium thomaeum - Lsi2f
Calamus simplicifolius	CALSI_Maker00012388	Calamus simplicifolius - Lsi2a
	CALSI_Maker00009872	Calamus simplicifolius - Lsi2b
	CALSI_Maker00046600	Calamus simplicifolius - Lsi2c
	CALSI_Maker00023486	Calamus simplicifolius - Lsi2d
	CALSI_Maker00040229	Calamus simplicifolius - Lsi2e
	CALSI_Maker00014276	Calamus simplicifolius - Lsi2f
Miscanthus sinensis	Misin07G547300	Miscanthus sinensis - Lsi2a
	Misin01G216200	Miscanthus sinensis - Lsi2b
	Misin01G482200	Miscanthus sinensis - Lsi2c
	Misin01G291000	Miscanthus sinensis - Lsi2d
	Misin02G202800	Miscanthus sinensis - Lsi2e
	Misin02G280500	Miscanthus sinensis - Lsi2f
	Misin02G475400	Miscanthus sinensis - Lsi2g
	Misin02G512000	Miscanthus sinensis - Lsi2h
Cenchrus americanus	Pgl_GLEAN_10004041	Cenchrus americanus - Lsi2a
	Pgl_GLEAN_10035182	Cenchrus americanus - Lsi2b
	Pgl_GLEAN_10037843	Cenchrus americanus - Lsi2c
	Pgl_GLEAN_10000409	Cenchrus americanus - Lsi2d
	Pgl_GLEAN_10034195	Cenchrus americanus - Lsi2e
Solanum lycopersicum	Solyc06g036100.2	Solanum lycopersicum - Lsi2a
Marchantia polymorpha	Mapoly0153s0006	Marchantia polymorpha - Lsi2a
Phyllostachys edulis	PH01000140G1120	Phyllostachys edulis - Lsi2a
	PH01000021G0800	Phyllostachys edulis - Lsi2b
	PH01001306G0400	Phyllostachys edulis - Lsi2c
Triticum turgidum	TRITD1Av1G086930	Triticum turgidum - Lsi2a
	TRITD1Bv1G088230	Triticum turgidum - Lsi2b
	TRITD1Bv1G128470	Triticum turgidum - Lsi2c
	TRITD6Av1G221970	Triticum turgidum - Lsi2d
	TRITD5Av1G249570	Triticum turgidum - Lsi2e
	TRITD6Bv1G222760	Triticum turgidum - Lsi2f
	TRITD4Av1G226940	Triticum turgidum - Lsi2g
	TRITD4Bv1G179540	Triticum turgidum - Lsi2h
Spirodela polyrhiza	Spipo1G0020200	Spirodela polyrhiza - Lsi2a
Setaria italica	Seita.9G540800	Setaria italica - LSi2a
	Seita.9G335700	Setaria italica - LSi2b
	Seita.9G574800	Setaria italica - LSi2c
	Seita.9G235900	Setaria italica - Lsi2d
	Seita.1G371200	Setaria italica - LSi2e
Sorghum bicolor	Sobic.001G307700	Sorghum bicolor - Lsi2a
	Sobic.001G504000	Sorghum bicolor - Lsi2b
	Sobic.001G233400	Sorghum bicolor - Lsi2c
	Sobic.001G539200	Sorghum bicolor - Lsi2d
	Sobic.004G350000	Sorghum bicolor - Lsi2e
Populus trichocarpa	Potri.012G144000	Populus trichocarpa - Lsi2a
	Potri.015G146900	Populus trichocarpa - Lsi2b
	Potri.017G141900	Populus trichocarpa - Lsi2c
	Potri.017G141800	Populus trichocarpa - Lsi2d
	Potri.017G141600	Populus trichocarpa - Lsi2e
Phalaenopsis equestris	PEQU_39187	Phalaenopsis equestris - Lsi2a
	PEQU_20800	Phalaenopsis equestris - Lsi2b
	PEQU_05701	Phalaenopsis equestris - Lsi2c
	PEQU_38027	Phalaenopsis equestris - Lsi2d
	PEQU_33982	Phalaenopsis equestris - Lsi2e
	PEQU_00821	Phalaenopsis equestris - Lsi2f
	PEQU_40054	Phalaenopsis equestris - Lsi2g
Ananas comosus	Aco012010	Ananas comosus - Lsi2a
	Aco006860	Ananas comosus - Lsi2b
	Aco008895	Ananas comosus - Lsi2c
	Aco031207	Ananas comosus - Lsi2d
Musa acuminata	Ma11_g02110	Musa acuminata - Li2a
	Ma02_g12370	Musa acuminata - Li2b
	Ma08_g12800	Musa acuminata - Li2c
	Ma09_g24040	Musa acuminata - Li2d
	Ma03_g14270	Musa acuminata - Li2e
	Ma04_g32870	Musa acuminata - Li2f
	Ma04_g20440	Musa acuminata - Li2g
Zea mays var. PH207	Zm00008a002012	Zea mays var. PH207 - Lsi2a
	Zm00008a000056	Zea mays var. PH207 - Lsi2b
	Zm00008a004275	Zea mays var. PH207 - Lsi2c
	Zm00008a017325	Zea mays var. PH207 - Lsi2d
	Zm00008a020076	Zea mays var. PH207 - Lsi2e
Triticum aestivum	TraesCS1D02G210500	Triticum aestivum - Lsi2a
	TraesCS1D02G141400	Triticum aestivum - Lsi2b
	TraesCS1A02G142400	Triticum aestivum - Lsi2c
	TraesCS1A02G207300	Triticum aestivum - Lsi2d
	TraesCS4D02G354900	Triticum aestivum - Lsi2e
	TraesCS4D02G310100	Triticum aestivum - Lsi2f
	TraesCS1B02G221100	Triticum aestivum - Lsi2g
	TraesCS1B02G159400	Triticum aestivum - Lsi2h
	TraesCS6A02G402000	Triticum aestivum - Lsi2i
	TraesCS5A02G529900	Triticum aestivum - Lsi2j
	TraesCS6B02G444100	Triticum aestivum - Lsi2k
	TraesCS4A02G412500	Triticum aestivum - Lsi2l
	TraesCS4B02G312600	Triticum aestivum - Lsi2m
	TraesCS4B02G361900	Triticum aestivum - Lsi2n
	TraesCS6D02G385600	Triticum aestivum - Lsi2o
Apostasia shenzhenica	ASH_gene6617	Apostasia shenzhenica - Lsi2a
	ASH_gene21453	Apostasia shenzhenica - Lsi2b
	ASH_gene4588	Apostasia shenzhenica - Lsi2c
	ASH_gene10720	Apostasia shenzhenica - Lsi2d
	ASH_gene8014	Apostasia shenzhenica - Lsi2e
Oryza sativa	LOC_Os02g57620	Oryza sativa - Lsi2a
	LOC_Os03g01700	Oryza sativa - Lsi2
	LOC_Os03g05390	Oryza sativa - Lsi2b
	LOC_Os10g31040	Oryza sativa - Lsi2c
	LOC_Os10g39980	Oryza sativa - Lsi2d
Arabidopsis thaliana	AT1G02260	Arabidopsis thaliana -Lsi2a
Brachypodium distachyon	Bradi3g27800	Brachypodium distachyon - Lsi2a
	Bradi3g32730	Brachypodium distachyon - Lsi2b
	Bradi3g55840	Brachypodium distachyon - Lsi2c
	Bradi1g78100	Brachypodium distachyon - Lsi2d
	Bradi1g75220	Brachypodium distachyon - Lsi2e
Asparagus officinalis	evm.TU.AsparagusV1_07.1854.V1.1	Asparagus officinalis - Lsi2a
Vitis vinifera	GSVIVG01019733001	Vitis vinifera - Lsi2a
	GSVIVG01028896001	Vitis vinifera - Lsi2b
Amborella trichopoda	ATR0680G267	Amborella trichopoda - Lsi2a
Zea mays var. B73	Zm00001d032828	Zea mays var. B73 - Lsi2a
	Zm00001d029842	Zea mays var. B73 - Lsi2b
	Zm00001d027667	Zea mays var. B73 - Lsi2c
	Zm00001d051883	Zea mays var. B73 - Lsi2d
	Zm00001d014102	Zea mays var. B73 - Lsi2e
Lolium perenne	LP016684	Lolium perenne - Lsi2a
	LP017331	Lolium perenne - Lsi2b
	LP028380	Lolium perenne - Lsi2c
	LP028538	Lolium perenne - Lsi2d
	LP030792	Lolium perenne - Lsi2e
Elaeis guineensis	p5.00_sc00633_p0003	Elaeis guineensis - Lsi2a
	p5.00_sc00134_p0065	Elaeis guineensis - Lsi2b
	p5.00_sc00017_p0201	Elaeis guineensis - Lsi2c
	p5.00_sc00441_p0002	Elaeis guineensis - Lsi2d
	p5.00_sc00097_p0014	Elaeis guineensis - Lsi2e
	p5.00_sc00085_p0011	Elaeis guineensis - Lsi2f
	p5.00_sc00399_p0001	Elaeis guineensis - Lsi2g
Saccharum spontaneum	Sspon.01G0002780-1P	Saccharum spontaneum - Lsi2a
	Sspon.01G0015420-1A	Saccharum spontaneum - Lsi2b
	Sspon.01G0002780-1A	Saccharum spontaneum - Lsi2c
	Sspon.01G0000410-1A	Saccharum spontaneum - Lsi2d
	Sspon.01G0000410-2P	Saccharum spontaneum - Lsi2e
	Sspon.01G0000410-1P	Saccharum spontaneum - Lsi2f
	Sspon.01G0000410-2C	Saccharum spontaneum - Lsi2g
	Sspon.01G0015420-2B	Saccharum spontaneum - Lsi2h
	Sspon.01G0000410-3D	Saccharum spontaneum - Lsi2i
	Sspon.01G0000410-3P	Saccharum spontaneum - Lsi2j
	Sspon.04G0000300-2B	Saccharum spontaneum - Lsi2k
	Sspon.04G0000300-1P	Saccharum spontaneum - Lsi2l
	Sspon.04G0000300-1A	Saccharum spontaneum - Lsi2m
	Sspon.04G0000300-3C	Saccharum spontaneum - Lsi2n
Hordeum vulgare	HORVU1Hr1G053160	Hordeum vulgare - Lsi2a
	HORVU1Hr1G037760	Hordeum vulgare - Lsi2b
	HORVU4Hr1G086800	Hordeum vulgare - Lsi2
	HORVU4Hr1G079710	Hordeum vulgare - Lsi2c
	HORVU6Hr1G092430	Hordeum vulgare - Lsi2d
Cucurbita moschata	111449246#	Cucurbita moschata - LSi2-1
	111430816#	Cucurbita moschata - LSi2-2
Cucumis sativus	101214719#	Cucumis sativus - LSi2
Equisetum arvense		Equisetum arvense - Lsi2
sequence IDs marked with # are retrived rom the NCBI database (https://www.ncbi.nlm.nih.gov/). Unmarked sequence IDs are retrived from Plaza database (https://bioinformatics.psb.ugent.be/plaza/)
