# Supplementary material for: Lsi2: A black box in plant silicon transport
Source: Plant Soil. 2021 Jul 10;466(1-2):1–20. doi: 10.1007/s11104-021-05061-1 (PMC8550040; doi:10.1007/s11104-021-05061-1)
Supplement: Supplementary file 4 — Supplementary file4 (XLSX 36 kb) [file 11104_2021_5061_MOESM4_ESM.xlsx]

## Sheet: Sheet1
Supplementary Table S4. The List of sequences used to construct phylogenetic tree presented as Figure 3 in the manuscript
>Pp3c12_25560
MSVSKEVRGCLAFAVWWVFAVFPAVPFLPIGRTAGSLLGACLMIVLEVISPDEAFEAVDLPILGLLFGTMVVSVHLERAELFKYLRHALSWKTRGGKDLLCRVCLLAALSSAVFTNDTTCVVLTGFVLEICRQKNLHPKPFLLALASSSNIGSAATPIGNPQNLVIAIQSGISFGRFLTGVLPGMVVGLVVNTSILLLVCGRSLIRDPGGTVCTQNKSTPVQENSRGEALQNVPQNGRVEVELRWISHYNPSESNSPTNGEITHVYIEQGEVVGSPVQNAKSIVESEIATGEVFRERPVDDIEAHAAASGVQSDGPTPLSSVMLFGRKCAAKTGRRCKRLRAFWMKHSRRIWKICVYLVTLGMLAALLAGLSLPWTAITAAVVLMVLDFSDAGPNLAKV…
>Pp3c12_25580
MAWTPEVKFVQGCIAFVIWWVLAVFPAFPLLPIGRTAGSLVGASLMVVFGVISPDDAFNAVDLPILGLLFATMVVSVYLERAKVFDYLASALSWKTRGGKDLMCRVCVLAAISSAVFTNDSTCVVLTGFVLKLCDEKKLDPKPFLIALACSSNIGSAATPIGNPQNLVIAVQGRLGFWQFVFGILPAVVAGMLINMIGLLLIYGSHLSLKPTGNDSEEINGSDYADEDIGLLQDDDTEQSALRSRSFHVETVNTRGSRFPWKFVNKHKEKIWKSLLFFGLIAIWIAGAAMHTFEAGVGLPWTAITAAVILTVVDFSDATETLDKVSYSILVFFSGMFITVEGFNRTGAPARFWLAVEPYSRIDTKSGKAILSVVVTFLSNVASNVPTVLLLGPRVASSA…
>Pp3c3_31700
MAVAWIPDDKFIKGCIAFVIWWLLAVFPAFPLLPVGRTAGSVVGAALMVLLGVISPDDAFNAVNISILGLLFATMVISVFMERAKAFDCLTLLLSWRTQGGVDLLCRVCLVAAVSSAVFTNDSTCVVLTSFVLKLCRKKNLNPKPFLIALACSANIGSAATPIGNPQNLVIAVQGKLGFGQFVLGVLPAVTVGFALNTLGLLLIYGRSLSLKPCEGFGESIYSTDEGDPETRLLRPSRSLDIESGDGPEECTAGEDISGGSGFKISRRAKKFLEEHRKVIGKSLFFLSIVSVWILGATLQVFESGVGLPWTAITAAMVLTVVDFSDATVTLDKVSYSILVFFSGMFITVEAFNRTGAPAQFWSAVEPYSRIDSKGGMVILSIVVTFLSNVASNVPTVLL…
>PAB00009990
MALASIPKVVLGCIGFLMFWILAVFPAVPFLPIGRTAGSLLGAMLMVIFRVISPDQAYEAVDLPILGLLFGTMVVSIYLERADMFKYLTQLLSWRSRGGRDLLCRVSFVTAIASALFTNDTCCVVLTEFVLKLCRQHNLPPQPFLLALATSANIGSAATPIGNPQNLVIAVQSKISFGKFVVGILPSMLVGVAVNTSILLVLNWKLLSAEKDEEEAVDVVAGEEDINSHRFSPTLLSHLGSPDTITESRSLSENYHSEIVAERIESLRNRNPGDGDLQRRVESSGVESKESSSGAGVGMVAEGHSHGGDEGGVSSRRSLRANSNRVISAREIPSLFLSEEEDFLWKRMVWKASVYLVTIGMLVAMLCGLNMSWSAITAALALVVLDFTDARPSLEKVSY…
>PAB00022293
MAMASTPKVVLGCIGFFLFWILSIFPAVPFLPIGRTAGSLLGAMLMVIFGVVSPDEAYEAIDLPILGLLFGTMVISVYLKRADMFKYLTQLLTWRSKGGRDLLCRVSFVTAIASALFTNDTCCVVLTEFVLKLCKDNNLPPQPFLLALASSANIGSSLTPIGNPQNLVIAIQSKISFGKFVVGLLPSMLVGVAVNTVLLLALYWKQLSPEENVEEPVDVEGGVEDIKSRRSSPVVLSHLQSPDLITDSVSPSENYHCDIVVEKNEFPRKKNLADIDFQRVESSVMESKEEMAIEGHSKGRDEGEVSLGRSLKVNIPFLALSEKEEIMFEKWKRIVWKTCVYLVTVGMLAAMLCGVNMSWTAITAAVALIVLDFTDACPSLDKVSYSLLVFFSGMFITVD…
>Zm00007a00019549
MTLASTDKVVLGCIAFSIFWVLAVFPSVPFMPVGRTAGSLLGAMLMVLFRVMTPEEAYKAIDLPILGLLFGTMVVSIFLERADMFKYLGSALAWRSRGSKDLLFRVCLVSAVASALFTNDTCCVVLTEFILKLARQNNLPPQPFLLALASSSNIGSSATPIGNPQNLVIAVQSGITFGQFLVGVFPAMIVGVAANTCILLCYFWRCLSAPEKDQEGGAAAAGPDVAVVADEEVTSHRFTPARMSRASSVNGGGADADCVGELIRRSDSLSRADTTLGMSMRSRSYNSEGGDIQVAIRSMRASSMSQEMVEVSTVCDRRDDGGAGPRKVTRTTSHQRSVIIEDAPEADAAADDDDGHKGKDGDSVTTEKRWKVLVWKTAVYLTTLGMLAALLMGLNMSWS…
>Zm00007a00034197
MAMDPVLKVALGSAAFAVFWVLAVFPAVPFLPIGRTAGSLLGAMLMVLLGVMSADDAYAAVDLPILGLLFGTMVVSVYLERADMFRHLGRLLSWRSQGGRDLLVRTCAVSALASALFTNDTCCVVLTEFILKIARQNNLPPRPFLLALASSANIGSAATPIGNPQNLVIAVQSGISFGGFVFGILPATLVGSVVNAAILLALYWNQLDGGCKPAAGAQEVVAVPTEVVEEEDVTSHRFSPATMSHLLLRRAQSQQVPAGYDDAANQDPVKPPNGVHHRRKAAVNGDCDGDGDRYYSSFSSTSSSTEEASAKQPEDDEEEVEEEWQSRVWKVCVYVITLGMLVALLLGLNMSWSAITAALALIVLDFKDARPCLEKVSYPLLLFFCGMFITVDGFNKTGI…
>Zm00007a00035948
MSQLAPLPKVVMGSLAFGVFWMLAVFPSVPFLPIGRTAGALLGAVLMIVFHVISADDAYASIDLPILGLLFATMVVGGYLKGAGMFKHLGKLLAWRSQGGRDLLCRVCVVTALASALFTNDTCCVVLTEFVLELAAERNLPAKPFLLALATSANIGSSATPIGNPQNLVIAFNSKITFLSFFFGILPAMLAGMGVNTVMLLCMYWNDLEGAAACGSPGDEKEMEAIEEGRSPASVLSLKSSPAAAAAQHVALRQRQNGNGNGHGHGHDADDDDPDSMMSENIPTKHRWFMQCSEHRRKLFLKSFAYVVTVGMLVAYMLGLNMSWTAITTAIALVVVDFRDAEPCLDKVSYSLLVFFSGMFVTVSGFNKTGLPGAIWNFMAPYAKINHVSGVTVLSLIIL…
>ZmLsi2
MALASVAKVVLGSIAFCVFWVLAVFPSVPFMPIGRTAGALLSAVLMIVFHVISPDDAYASVDLPILGLLFATMVVGSYLKNAGMFKHLGTLLAWRSQGGRDLLCRVCVVTALASALFTNDTCCVVLTEFVLELAAERNLPAKPFLLALASSANIGSSATPIGNPQNLVIAFNSKISFPKFLLGILPAMLAGMAVNMVMLLCMYWKDLDGSGSGMDLDGKRMEAVEEGAVVVVEPSPKQQQQQLGGSNGYMSPLMTENISTKHPWFMQCTEQRRKLFIKSFAYVVTVGMVIAYMVGLNMSWTAITTAIALVVVDFRDAEPCLNTVSYSLLVFFSGMFITVSGFNKTGLPAAIWNFMAPYSKVNSVGGISVLSVIILLLSNLASNVPTVLLMGGEVASAAA…
>Zm00007a00002070
MAVFPTVPFMPVGRTAGSLLGAMLMVLFRVISPEDAYAAIDLPIIGLLFGTMVVSIFLERADMFKYLGNLLSWKSRGSKDLLFRVCIVSAFASALFTNDTCCVVLTEFILKVARQNNLPPQPFLLALATSSNIGSAATPIGNPQNLVIAVESGISFGQFLLGVFPAMIVGVLTNAAILLLYFWKYLSVEKDQEGGQPTGPEVVADDEVTSHRFTPARMSHVSSLNPDDMDCVSEPIIRSNSVSTTGNENLRSRSINSEADIQLAIKSLRASSMSHEMVEVSTVPDRRDEGASSRKFTRTASQQRSVIIEDLAPSPEINGEKEKDTEVAEKRWKVLVWKTVVYLITLVLLLGTRVAASAASISHGSERKAWLILAWVSTVAGNLTLLGSAANLIVCEQAR…
>Zm00007a00033811
SRQEQGRPLVPRLTTQRSHECGIGRRRDDTLGHLSSSDPSPRRRPASPREAMTLASTDKVVLGCVAFSIFWVLAVFPSVPFMPVGRTAGSLLGAMLMVLFRVMTPDEAYKAIDLPILGLLFGTMVVSIFLERADMFEYLGGALAWRSRGSKDLLLRVCLVSAVASALFTNDTCCVVLTEFILKLARQNGLPPQPFLLALASSSNIGSAATPIGNPQNLVIAVQSGITFGQFLVGVFPAMAVGVAANTCVLLCYFWRYLAAPEKDQEAGPDAVVADEEVTSHRFTPARMSHASSMNGGFDGDCVSEPMRRSESLGRADALRSRSYNSEGDIQVSIRSMRASSLSQEMVEVSTVGDGPRKITRSTSQQRSVIIEDTPPEADADDAHKGKDGDDDVKVKRWK…
>Zjn_sc00102.1.g00640.1.sm.mk
MAHQLAPLPKVVFGSLAFGVFWMLAVFPSVPFLPIGRTAGALLGAVLMIVFHVIGPDDAYASIDLPILGLLFATMVVGGYLKGAGMFKHLGNLLAWRSRGGRDLLCRVCVVTALASALFTNDTCCVVLTEFVLELAAERGLPAKPFLLALATSANIGSSATPIGNPQNLVIAFNSKITFLQFFFGVLPAMLAGMAVNMVMLLCMYWKDLEGGATPDELAVGKEMEAVEEGRVTRSSPSSVLSIKSPADAADDSDSVMSENISTKHRWFMQCSDQRRKLFLKSFAYVVTVGMLVAYMMGLNMSWTAITTAIALVVVDFRDAEPCLDKVSYSLLAFFSGMFVTVSGFNKTGLPGAIWNFMAPYAKINHVSGVTVLSVIILLLSNLASNVPTVLLMGDEVAA…
>Zjn_sc00002.1.g17370.1.sm.mk
MALASVSKVILGSVAFGVFWVLAVFPSVPFMPIGRTAGALLSAVLMIIFHVISPDDAYASVDLPILGLLFATMVVGGYLKNAGMFKHLGTLLAWRSQGGRDLLCRVCIVTALASALFTNDTCCVVLTEFVLELAAERNLPAKPFLLALASSANIGSSATPIGNPQNLVIAFNSKIPFPKFLLGILPAMLAGMAVNMVILLCMYWKELEGKSSPADLIMDNNGKQMEAVEEGRVVVVSSATPSPLKSPKLITNNGDCDQSPSMMTENISTKHPWFMQCTEKRRKLFLKSFAYVVTIGMVVAYMVGLNMSWTAITTAIALVVVDFRDAEPCLDKVSYSLLVFFSGMFITVSGFNKTGLPGAIWNFMAPYSKVNSVGGISVLSIIILLLSNLASNVPTVLLM…
>Zjn_sc00020.1.g06290.1.am.mk
MALASTEKVVLGCVAFGIFWVLAVFPSVPFMPVGRTAGSLLGAMLMVLFRVMTPEQAYAAIDLPILGLLFGTMVVSIFLERADMFKYLGSALAWRSRGSKDLLFRVCLVSAVASALFTNDTCCVVLTEFILKLARQNNLPPQPFLLALASSSNIGSSATPIGNPQNLVIAVQSGITFGQFLVGVFPAMIVGIVANTCILLCYFWSDSLNRAETLSMRSRSYNSEGDIQVAIRSMRASSMSQEMVEVSTICDRRDEGVGPRKITRTTSHQRSVIIEDAPEGDANGVDGEKGKDGGDPKEKRWKVLVWKAAVYLTTLGMLVALLMGLNMSWSAITAALVLLALDFTDAQACLEKVSYSLLIFFCGMFITVDGFNKTGIPNALWELVEPYSRINSAKGTALL…
>Zjn_sc00003.1.g15220.1.am.mk
MALASVSKVILGSIAFGVFWVLAVFPSVPFMPVGRTAGALLSAVLMIIFHVISPDDAYASVDLPILGLLFATMVVGGYLKNAGMFKHLGTLLAWRSQGGRDLLCRVCIVTALASALFTNDTCCVVLTEFVLELAAERNLPAKPFLLALASSANIGSSATPIGNPQNLVIAFNSKIPFPKFLLGILPAMLAGMAVNMVILLCMYWKELEGTSSPDLIDNNGKQMEAVEEGRVAVSSATPSPAPLKSPKLITNNDNGDCCSPSMMTENISTKHPWFMQCTEERRKLFLKSFAYVVTIGMVVAYMVGLNMSWTAITTAIALVVVDFRDAEPCLDKVSYSLLVFFSGMFITVSGFNKTGLPGAIWNFMAPYSKVNSVGGISVLSVIILLLSNLASNVPTGT*
>Zjn_sc00003.1.g12500.1.sm.mkhc
MALAGISKVVLGCIAFGIFWVMAVFPSVPFMPVGRTAGSLLGAMLMVLFRVIPPEDAYAAIDLPIIGLLFGTMVVSIFLERADMFKYLGNLLSWKSRGSKDLLFRVCIVSAFASALFTNDTTCVVLTEFILKVARQNNLPPQPFLLALATSSNIGSAATPIGNPQNLVIAVESGISFGQFLLGVFPAMMVGVLTNAAILLLYFWKYLSVEKDQEGGQPTGPEVVADDEVTSHRFTPARMSHVSSMHPDDEDCISEPIIRSDSIRMSVNDNLRSRSVNSESDIQLAIKSLRASSMSHEMVEVSTVPDVRDIGGSSRKFTRTGSQQRSVIIEDLPPSPESNGEEKEKEKEAEAAEKRWKIIVWKTAVYLITLVLLLGTRVAASAAVISHDSERKAWLILAW…
>Zjn_sc00053.1.g01430.1.sm.mk
MTPLAPLPKVVFGSMAFGVFWMLAVFPSVPFLPIGRTAGALLGAVLMIVFHVISPDDAYASIDLPILGLLFATMVVGGYLKGAGMFKHLGTLLAWRSRGGRDLLCRVCVVTALASALFTNDTCCVVLTEFVLELAAERGLPAKPFLLALATSANIGSSATPIGNPQNLVIAFNSKITFLQFFFGVLPAMLAGMAVNMVMLLCMYWKDLKGAASPDEVAASKEVEAVEEGRVVARSPSSILLSLKSPDDDGADSVMSENISTKHRWFMQCSDHRRKLFLKCFAYVVTVGMLVAYMMGLNMSWTAITTAIALVVVDFRDAEPCLDKVSYSLLVFFSGMFVTVSGFNKTGLPGAIWNFMAPYAKINHVSGVTVLSVIILLLSNLASNVPTVLLMGDEVAASA…
>Zjn_sc00066.1.g00540.1.am.mk
MSKQFGGHETCCGVDGDNIDPSPNPVSLTGEGEERTQRPAKISKPTNWSTTGWEGGHVELANCLFGGIPCHVFFQRQIILPGCYLFLLSLLLPLTIAPASFFVDFSERTAAGRKVCMLHFVDLQAPASSSPLFSLHSASATGMAMEPVVKVALGSAAFAIFWVLAVFPAVPFLPIGRTAGSLLGAMLMVLLGVISADEAYAAVDLPILGLLFGTMVVSVYLERADMFRHLGRLLSWRSQGGRDLLVRTCAVAALASALFTNDTCCVVLTEFILKIARQNNLPPKPFLLALASSANIGSAATPIGNPQNLVIAVQSGISFGQFVFGILPATLVGSVVNAAILLCLYWNQLDGGKPTEEVVAVPTEVVEEEDVSSHRFSPATMSHLRARTGTSSPQASSDA…
>gene13536
MAWASTPKVVLGCFAFGVFWIMAVVPVVPFLPIGRTAGSLLGACLMVVFQVLSPAEAFAAVDLPILGLLFGTMVVSVYLERADAFKYLGHALSWRSLGGKDLLCRLCLLSALCSALFTNDTTCVVLTQFVLEVCREKKLPPQPYLIALASSANIGSAATPIGNPQNLVIAVESKIAFGKFLGGVVPAMVLGLIANTLLLLAYYWKKLRGVDEDAESSDISIKLEQQRPETELLNSGLSFTQEQRSQQQDHRQEPKQQDSSYQTPDLEGQAADTPDLGKSVAASTSTPDGQLRQEAGAPPLPRSSSSFRKKVWKVSVYLVTIGMLVAFLYGLDLSWTAITAAIVLMVLDFTDASPSLDQVSYSLLVFFSGMFIAVRGFNRTGAPGQLWDAVEPHARINTA…
>gene14154
MAWAAPYKVVLGSFAFLIFWTLATFPAVRCLPVGRTAGALLGGTLMVVFQVLSPNQAFAAVDLPILGLLFGTMVISVYLERADLFKYLKMVLSWRCRGAKDLLVRVSVFSALASALFTNDTICVIFTEFVLNLCKQHNLPPEPFLLALASSANIGSATTPIGNPQNLVIAIESKIQFGKFLIGVLPAMIAGIVFNILFLLAMYWRPLSQGLAAADAPPPLPAPADATSDPSSAMELGAIKSIQVVSPHNHHSPRRSPLSYERLHSGPLSAAAVGEYPTAAAAPPSPIAEEDDKPTPLYSSRVYSPVHPIAEKQHQLYSPRVHSPGMSPAGMYSPASGYSPAQATAARFYSGREGQAHHAHHHAAAPHREINEQHHHRAQLREHLTTPKGGKDVTADYPE…
>gene14155
MAWAATHKVALGSIAFAVFWILAVFPAVPFLPIGRTAGSLLGAALMVVFQVISPNQAFDAIDLPILGLLFGTMVVSVYLERADLFKYLGSGLSWRSRGPKDLLCRICVLSALSSALFTNDTTCVIFTEFVLRLCKQHRVPVLPYLMALATSSNIGSAATAIGNPQNLVIAVESKISFFKFLVGVLPAMALGIFVNTVLLLLFYWKSLKPLPKIDDRHAIAAGDVESGGGGSGGGQLDKPAAMIQMPEVGGAAPKVAELPEDDHDREHDHVSLVRVQPLAASPSSYQESGKTIAAADAEKTEETEHDPPNWLHSPAVIDDLLRLESRRSSRSSSSFRRSRSTRSHVPEEFDEEAGALPPPPSSPPLKTTRASRLRRKVWKVCVYLVTLAMLAALLYGLNL…
>gene26619
MAWASTPKVVLGCFAFGVFWIMAVVPVVPFLPIGRTAGSLLGACLMVVFQVLSPAEAFAAVDLPILGLLFGTMVVSVYLERADAFKYLGHALSWRSLGGKDLLCRLCLLSALCSALFTNDTTCVVLTQFVLEVCREKKLPPQPFLIALASSANIGSAATPIGNPQNLVIAVESKIAFGKFLGGVVPAMVLGLIANTLLLLAYYWKKLRGVDEDAESSDISIKLEQQRPEMELLNSGLSFTQEQRIQQQDHRQEPKQQDSSYQTPDLEGQAADTPDLGKSVAASTSTPDGQLTQEAGAPPLPRSISSSRHLQRPSLIAINEILRLEPRGSGHFQASLTRFQRLRKKVWKVSVYLVTIGMLVAFLYGLDLSWTAITAAIVLMVLDFTDASPSLDQVSYSLL…
>gene26717
MAWAAPYKVVLGSFAFLIFWTLATFPAVRCLPVGRTAGALLGGTLMVVFQVLSPNQAFAAVDLPILGLLFGTMVISVYLERADLFKYLKMVLSWRCRGAKDLLVRVSVFSALASALFTNDTICVIFTEFVLNLCKQHNLPPEPFLLALASSANIGSATTPIGNPQNLVIAIESKIQFGKFLIGVLPAMIAGIVFNILFLLAMYWRQLSQGLAAADAPPPLPAPADATSDPSSAMELGAIKSIQVISPHNHHSPRRSPLSYERLHSGPLSAAAVGEYPTAAAAPPSPIAEEDDKPTPLYSSRVYSPVHPIAEKQHQLYSPRVHSPGMSPAGMYSPASGYSPAQATAARFYSGRDGQAHHAHHHAAAPHREINEQHHHRAQLREHLTTPKGGKDVTADYPE…
>gene26718
MAWAATHKVALGSIAFAVFWILAVFPAVPFLPIGRTAGSLLGASLMVVFQVISPNQAFDAIDLPILGLLFGTMVVSVYLERADLFKYLGSGLSWRSRGPKDLLCRICVLSALSSALFTNDTTCVIFTEFVLRLCKQHRVPVLPYLMALATSSNIGSAATAIGNPQNLVIAVESKISFFKFLVGVLPAMALGIFVNTVLLLLFYWKSLKPLPKIDDRHAIAAGDVESGGGGGGGGQLDKPAAMIQMPEVGGAAPKVAELPEDDHDREHDHVSLVRVQPLAASPSSYQESGKTIAAADAEQTEETEHDPPNWLHSPAVIDDLLRLESRRSSRSSSSFRRSRSTRSHVPEEFDEEAGALPPPPSSPPLKTTRASRLRRKVWKVCVYLVTLAMLAALLYGLNL…
>Oropetium_20150105_26804
MALASVSKVVLGSIAFGVFWVMAVFPSVPFMPIGRTAGALLSAVLMIIFHVISPDDAYASVDLPILGLLFATMVVGSYLKNAGMFKHLGTLLAWRSQGGRDLLCRVCVVTALASALFTNDTCCVVLTEFVLELAAERNLPAKPFLLALASSANIGSSATPIGNPQNLVIAFNSKIPFPKFLLGILPAMLVGMAVNMVILLAMYWKELEGTDLLVTNGKEMEAVEEGRVVVASPAPFKSPANKLTDSPSVMTENISTKHPWFMQCTEERRKLFLKSFAYVVTVGMVVAYMVGLNMSWTAITTAIALVVVDFRDAEPCLNTVSYSLLVFFSGMFITVSGFNKTGLPGAIWNFMAPYSKVNSVGGISVLSIIILLLSNLASNVATAAALISPAAVVKSWLLL…
>Oropetium_20150105_00075
MALAGTSKVVLGCIAFGIFWVMAVFPSVPFMPVGRTAGSLLGAMLMVLFRVISPEDAYAAIDLPIIGLLFGTMVVSIFLERADMFKYLGNLLSWKSRGSKDLLFRVCIVSAFASALFTNDTTCVVLTEFILKVARQNNLPPQPFLLALATSSNIGSAATPIGNPQNLVIAVESGISFGQFLLGVFPAMIVGVLTNAAILLLYFWKYLSVEKDQEGGQPTGPEVVADDEVTSHRFTPARMSHVSSMNPDDEDCISEPIIRSNSIRSNSVTDNLRSRSVNSEADIQLAIKSLRASSMSHEMVEVSTVPDVRDIGGSSRKFTRTASQQRSVIIEDLPPSPESNGEKEKEAEVAEKRWKIFVWKTAVYLITLGMLIALLMGLNMSWTAITAALVLLALDFTDA…
>Oropetium_20150105_04690
MAMEPVVKVALGSAAFAIFWVLAVFPAVPFLPIGRTAGSLLGAMLMVLLGVISADEAYAAVDLPILGLLFGTMVVSVYLERADMFRHLGRLLSWRSQGGRDLLVRTCLVSALASALFTNDTCCVVLTEFILKIARQNNLPPKPFLLALASSANIGSAATPIGNPQNLVIAVQSGISFGQFVFGILPATLVGSVVNAAILLCLYWNQLDGAGKPAPEEVVALPTEVVEEEDVTSHRFSPATMSHLRVRPPGTSSLDAAVNCVVEPVKPHDDTTKAANKQTNGGVYQRRNRAANGDGASKDHSEKEEELEEPWQSALWKACVYAITLGMLVALLLGLNMSWSAITAALALIVLDFKDARPCLEKVSYPLLLFFCGMFITVDGFNKTGIPSAFWEFMEPYAR…
>Oropetium_20150105_19978
MALASTEKVVLGCVAFTIFWVLAVFPSVPFMPVGRTAGALLGAMLMVLFRVMTPEQAYAAIDLPILGLLFGTMVVSIFLERADMFKHLGSALAWRSRGSKDLLFRVCLVSAVASALFTNDTCCVVLTEFILKLARQNALPPQPFLLALASSSNIGSSATPIGNPQNLVIAVQSGITFGQFLIGVFPAMIVGIVANTCILLCYFWRYLSVPEKDQEAGAAAAGPPEAVVADDEVTSHRFTPARMSHASSVNGGLDADCVSEPMRRSDSLNRADTLSMRRSRSYNSEGDIQVAIRSMRANSMSQEMVEVSTICDSRRDDGGVLGPRKITRTTSHQRSVIIEDAPEGDAAINGDEKGKDGGGEPKEKRWKVLVWKTAVYLTTLGMLVALLMGLNMSWSAITA…
>Oropetium_20150105_22036
MGAQLAPVPKVVLGSMAFGVFWMLAVFPSVPFLPIGRTAGALLGAVLMIVFHVISPDDAYASIDLPILGLLFATMVVGGYLKGAGMFKHLGGLLAWRSRGGRDLLCRVCVVTALASALFTNDTCCVVLTEFVLELAAERGLPAKPFLLALATSANIGSSATPIGNPQNLVIAFNSKITFLQFFFGVLPAMLAGMAVNMVMLLCMYWKDLEGPGEAAVAAGKEMEAIEEGRAVVKSPAAAAAAAAVDYEDDSVSVMSENISTKHRWFMQCSDGRRKLFLKSFAYVVTVGMLVSYSLLVFFSGMFVTVSGFNKTGLPGAIWNFMAPYAKINHVSGVTVLSVIILLLSNLASNVPTVLLMGDEVAASAATISASAVTRSWLLLAWVSTVAGNLSLLGSAANL…
>Oropetium_20150105_21304
MALASVSKVVLGSIAFGVFWVMAVFPSVPFMPIGRTAGALLSAVLMIIFHVISPDDAYASVDLPILGLLFATMVVGSYLKNAGMFKHLGTLLAWRSQGGRDLLCRVCVVTALASALFTNDTCCVVLTEFVLELAAERNLPAKPFLLALASSANIGSSATPIGNPQNLVIAFNSKIPFPKFLLGILPAMLVGMAVNMVILLAMYWKELEGTDLLVTNGKEMEAVEEGRVVVASPAPFKSPANKLTDSPSVMTENISTKHPWFMQCTEERRKLFLKSFAYVVTVGMVVAYMVGLNMSWTAITTAIALVVVDFRDAEPCLNTVSYSLLVFFSGMFITVSGFNKTGLPGAIWNFMAPYSKVNSHVVFGVPSTLIVTAVGIPLIGKINI*
>CALSI_Maker00012388
MALAPTVEVVLGSVAFGIFWVLVVFPAVPFLPVGRTAGSLLGASLMVIFRVINPGQAYASIDIPILSLLFGTMVVSIYLERAHMFKYLGRLLSWKSKGGKDLLCRICLISALSSAVFTNDTTCIVLTEFVLKLARQHNLPPRPFLLALASSANIGSSATPIGNPQNLVIAVESKISFGKFFIGIAPAMLIGVVINITLILCMFWRELSVTKIEEEAMEEAVVHDEVLSHNFLLQECHTPQRGTHFRARRLKRGRWRRQLSRMKSVSDVKKLLGKKALILKTCVYLVTIGMLIALLMGLNMAWTAVTAALVLVIIDFKDAGPCLEKVSYSLLIFFCGMFITVDGFNKTGLPGALWNALEPYARINHASGVAVLALVILLLSNFASNVPTVLLLGAQVAKS…
>CALSI_Maker00009872
MAFAGTVKVVLGSLAFGIFWVLAVFPAVPFLPIGRTAGSLLGAMLMVVFRVITPDEAYDAIDLPILGLLFGTMVVSVFLERADMFKHLGKLLSWKSRGGKDLIFRTCIISAIASALFTNDTCCVVLTEFILKIAKQNNLPPQPFLLALASSANIGSAATPIGNPQNLVIAVQSGMSFEQFLKGILPAMIVGILVNATILLVYFWKLLSVEKDEEVESPPGDIVVEEDVNFHRFSPATMSHITPMNSQEFDSAIDSVVQNGDSWRADSLRSRTYSFDVDIQTANSGGIESLRPSNASREVVEGGGISPRRDEGVTSRRVVRGLSNLRNGAREDASIQGTDEKESTLQRWQRLWWKTGVYIVTIGMLIALLMGLNMSWSAITAALALMVLDFKDARPCLEK…
>CALSI_Maker00046600
MLNGGASAAVSMVQETHPFGSFSGNRRPGHLLAKLGKILSGGDVRWAIILLAASQLASLLVSWFEFMFGVSGRRIVGQQKHLHHPPESMTFAYDRSVGIPPCKMLLPGDAASKPLNRTLGVGEALKPSSISCRWGDPNSRNSQAIKMAMAPTVKVVLGTVAFGIFWVLAVFPAVPFLPIGRTAGSLLGAMLMVTFQVITPEEAYAAIDLPILGLLFGTMIVSVYLERADMFKYLGKLLSWKSRGGKDLLCRICLVSAVSSALFTNDTCCVVLTEFILKIARQNNLPPQPFLLALASSANIGSSTTPIGNPQNLVIAVQSKISFGKFVFGILPAMLVGIVVNSAILLCYYWKLLSNVKDDEAVDRAAKDAMDEEDVTSHRFSPATMSHVTSSNPQDWSSA…
>CALSI_Maker00023486
MPSIFQSLVSSSEPWSSVSSLKELTCSSIWANCSHGRVEVGKDLLFRICLISAVASALFTNDTCCVVLTEFILKIARQNNLPPQPFLLALASSSNIGSAATPIGNPQNLVIAVQSGISFERFLWGILPAMIVGILINASILLIYFWKLLSVEKDEEVVSTAGDVVAEDDVTLHRFSPATMSHVTSMNSQEFGSAIDAVVLNGDFGRADGRRSRTNSIDIDIQTASSGGIESMRASNASSREAPVEGAGISLRRDEGVTTRRVVRGTSNLRNSPRDDASVQASDEKEGSIERWKKLWWKTCVYLVTIGMLIALLMGLNMSWSAITAALALVVLDFKDARPCLEKVSYSLLIFFCGMFITVDGFNKTGIPSALWEVVEPHARIDSAAGVALLSLVILVLSN…
>CALSI_Maker00040229
MALAPTVEVVLGSIAFGIFWVLAVFPAVPFLPIGRTAGSLLGALLMVIFRVITPEQAYASIDIPILSLLFGTMVVSIYLERAHMFKYLGLFLSWKSKGGKDLLCRICLIAALSSALFTNDTTCIVLTEFVLKLARQHNLPPRPFLLALASSANIGSSATPIGNPQNLVIAVQSKISFGKFFMGIVPAMLIGVVINITLLLCMFWNTLKINKVEEEVMEEAVDEDEVSSHKFSPARMSHMNQEGVCGDGVGRGSSRSKTASLQVTDVKKLLSKKALILKGCVYLVTIGMLVSLLMGLNMSWTALCAALALVVIDFKDAGPALISACIGTMTQVSYSLLIFFCGMFITVDGFNKTGLPSALWNFMEPYARINHASGVAVLAVVILLLSNFASNVPTGAQVA…
>CALSI_Maker00014276
MALASVSEVVLGSIAFGIFWVLAVFPAVPFLPIGRTAGSLLGALLMVVFRVISPDQAYQSIDMPILGLLFGTMVVSIYLERAHMFKYLGRLLSWKCQGGKDLLCRICLISAVSSAVFTNDTSCIVLTEFVLKLARQHNLPPRPFLLALASSANIGSSATPIGNPQNLVIAVEGKISFGKFFMGILPAMLIGVVVNIALIVCMFWKELSTTKTEEEVMEEAVPQEEVLSHKFSPARMSHTPERDALPGKKNEEGMMELATMDDEVSSHRFSPARMSHMTPEASHGNDVEKNSSWTNGFTKPSLQVSEMKKLLGKKTLIVKVCVYIVAVGMLIALLMGLNMSWTAITAALVLVVIDFKDAGPCLEKVSYSLLIFFCGMFITVDGFNRTGIPSALWNALEPY…
>Misin07G547300
MAMEPVLKVVLGSAAFAVFWVLAVFPAVPFLPIGRTAGSLLGAMLMVLLGVMSADEAYAAVDLPILGLLFGTMVVSVYLERADMFRHLGRLLSWRSQGGRDLLVRTCAVSALSSALFTNDTCCVVLTEFILKIARQNNLPPRPFLLALASSANIGSAATPIGNPQNLVIAVQSGISFGQFVFGILPATLVGSVVNAAVLLALYWNQLDGGCKPAGGRGAEEVVAVPTEVVEEEDVTSHRFSPATMSHLLRRGSQQQRQQGAAGYDEAVPVPVVVHQDPVKPANGVHHRRNGTTTAPGAAAVVNGKDPVDPLHEDDADADDGGDDWNSKAWKTCVYVITLGMLVALLLGLNMSWSAITAALALIVLDFKDARPCLEKVSYPLLLFFCGMFITVDGFNKTG…
>Misin01G216200
MALASTDKVVLGCIAFTIFWVLAVFPSVPFMPVGRTAGSLLGAMLMVLFRVMTPEEAYKAIDLPILGLLFGTMVVSIFLERADMFKYLGSALAWRSRGSKDLLFRVCLVSAVASALFTNDTCCVVLTEFILKLARQNNLPPQPFLLALASSSNIGSSATPIGNPQNLVIAVQSGITFGQFLVGVFPAMIVGVVTNTCILLCYFWRYLSVPEKDQEGGAAAGPEVVADEEVTSHRFTPARMSHASSVNGGVDVDCISEPIRRTDSLNRADTLSMRSRSYNSEGDIQVAIRSKRASSMSQEMVEVSTVCDRRDDGGGAGPRKITRTTSHQRSVIIEDAPEADAEDGQKGKDGDDVKEKRWKVLVWKSAVYLTTLGMLVALLMGLNMSWSAITAALILLALD…
>Misin01G482200
MAVFPTVPFMPVGRTAGSLLGAMLMVLFRVISPEDAYAAIDLPIIGLLFGTMVVSIFLERADMFKYLGNLLSWKSRGSKDLLFRVCIVSAFASALFTNDTCCVVLTEFILKVARQNNLPPQPFLLALATSSNIGSAATPIGNPQNLVIAVESGISFGQFLLGVFPAMIVGVLTNAAILLLYFWKYLSVEKDQEGGQPTGPEVVADDEVTSHRFTPARMSHVSSLNPDDVDCISEPIIRSNSVRSSVNENLRSRSVNSEADIQLAIKSLRASSMSHEMVEVSTVPDRKDEGASSRKFTRTASQQRSVIIDDLAPSPEMNGEKEKETEVTEKRWKILVWKTAVYLITLGMLIALLMGLNMSWTAITAALVLLALDFTDAQACLEKVSYSLLIFFCGMFITV…
>Misin01G291000
MTQLAPLPKVVMGSLAFGVFWMLAVFPSVPFLPIGRTAGALLGAVLMIVFHVISADDAYASIDLPILGLLFATMVVGGYLKGAGMFKHLGKLLAWRSQGGRDLLCRVCVVTALASALFTNDTCCVVLTEFVLKLAAERNLPAKPFLLALATSANIGSSATPIGNPQNLVIAFNSKITFLQFFFGILPAMLAGMGVNTVMLLCMYWKDLEGADEVAAAAGKEMEAVEEGRSPASVLSLKNSPTATPAAHGALRQRHGHDTDDDPDSMMSENIPTKHRWFMQCSEHRRKLFLKSFAYVVTVGMLVAYMLGLNMSWTAITTAIALVVVDFRDAEPCLDKVSYSLLVFFSGMFVTVSGFNKTGLPGAIWNFMAPYAKINHVSGVTVLSLIILLLSNLASNVPT…
>Misin02G202800
MTLASTDKVVLGCIAFTVFWVLAVFPSVPFMPVGRTAGSLLGAMLMVLFRVMTPEEAYKAIDLPILGLLFGTMVVSIFLERADMFKYLGSALAWRSRGSKDLLFRVCLVSAVASALFTNDTCCVVLTEFILKLARQNNLPPQPFLLALASSSNIGSSATPIGNPQNLVIAVQSGITFGQFLVGVFPAMIVGVVTNTCILLCYFWRYLSVPEKDQEGGAAERGPEVVADEEVTSHRFTPARMSHASSVNGGLGIDADCVSEPIRRTDSLNRADTLSMRSRSYNSEGDIQVAIRSMRASNMSQEMVEVSTVCDRRDDGGGVGPRKITRTTSHQRSVIIEDAPEADADDGQKGKDGDAVKEKRWKVLVWKSAVYLTTLGMLVALLMGLNMSWSAITAALVLL…
>Misin02G280500
MTHLAPLPKVVMGSLAFGVFWMLAVFPSVPFLPIGRTAGALLGAVLMIVFHVISADDAYASIDLPILGLLFATMVVGGYLKGAGMFKHLGKLLAWRSQGGRDLLCRVCVVTALASALFTNDTCCVVLTEFVLELAAECNLPAKPFLLALATSANIGSSATPIGNPQNLVIAFNSKITFLQFFFGILPAMLAGMGVNTVMLLCMFWKDLEGADEVAAAAGKEMEAVEEGRSPASVLSLKNSPTASAAAHGALRQRHGHDADDDPDSMMSSENIPTKHRWFMQCSEHRRKLFLKSFAYVVTVGMLVAYMLGLNMSWTAITTAIALVVVDFRDAEPCLDKVSYSLLVFFSGMFVTVSGFNKTGLPGAIWNFMAPYAKINHVSGVTVLSLIILLLSNLASNVP…
>Misin02G475400
MALAGTSKVVLGCIAFGIFWVMAVFPTVPFMPVGRTAGSLLGAMLMVLFRVISPEDAYAAIDLPIIGLLFGTMVVSIFLERADMFKYLGNLLSWKSRGSKDLLFRVCIVSAFASALFTNDTCCVVLTEFILKVARQNNLPPQPFLLALATSSNIGSAATPIGNPQNLVIAVESGISFGQFLLGVFPAMIVGVLTNAAILLLYFWKYLSVEKDQEGGQPTGPEVVADDEVISHRFTPARMSHVSSLNPDDVDCISEPIIRSNSVRSSVSENLRSRSVNSEADIQLAIKSLRASSMSHEMVEVSTVPDRKDEGASSRKFTRTASQQRSVIIEDSAPSSPEINGEKEKETEVAEKRWKILVWKTAVYLITLGMLIALLMGLNMSWTAITAALVLLALDFTDA…
>Misin02G512000
MALASVAKVVLGSLAFGVFWVLAVFPSVPFMPIGRTAGALLSAVLMIVFHVISPDDAYASVDLPILGLLFATMVVGSYLKNAGMFKHLGTLLAWRSQGGRDLLCRVCVVTALASALFTNDTCCVVLTEFVLELAAERNLPAKPFLLALASSANIGSSATPIGNPQNLVIAFNSKIPFPKFLLGILPAMLAGMAVNMVILLCMYWKDLDGSSSPVDVGGKRMEAVEEGGGGAHVEQSPKQLQLGSTNGGSGYMSPLMTESISTKHPWFMQCTEERRKLFLKSFAYIVTVGMVIAYMVGLNMSWTAITTAIALVVVDFRDAEPCLNTVSYSLLVFFSGMFITVSGFNKTGLPAAIWNFMALYSKVNSVGGISVLSIIILLLSNLASNVPTVLLMGGEVASA…
>Pgl_GLEAN_10004041
MAMEPALKVALGSAAFAVFWVLAVFPAVPFLPIGRTAGSLLGAMLMVLLGVATADQAYAAVDLPILGLLFGTMVVSVYLERADMFRHLGRALSWRGRGGRDLXVSAVASALFTNDTCCVVLTEFILKIARQNNLPPRPFLLALASGANIGSAATPIGNPQNLVIAVQSGIPFGRFVLGILPAALVGSAVNAAVLLCLYWRELDGGSKPAAAAAASAPTEVVEEEDVTSHRFTPATMSHLQQQQQQQQLLLNNKAPPPPVVKQQQPAAEEDDDAATVVVKQPAAGAVVAANDIHQRRGKLLQDDGHKGNNNDKQQAAAATMGTDDDDGREEQQQQQQDEDEDEEWQVRLWKACVYVITAGMLVALLLKDARPCLEKVSYPLLLFFCGMFITVDGFNKTGI…
>Pgl_GLEAN_10035182
MTELAPLPKVLMGSLAFGVFWMLAVFPTVPFLPIGRTAGSLLGAVLMIVFHVISPDDAYASIDLPILGLLFATMVVGGYLKGAGMFKHLGAVLAWRSQGGRDLLCRVCVVTALASALFTNDTCCVVLTEFVLELAAERGLPAKPFLLALATSSNIGSSATPIGNPQNLVIAYNSKITFLQFFFGILPAMLAGMAVNTVMLLCMYWKDLEGASPDEVAAVKEAEAAEEGRSPASVLSLNKCSSPSPVAAANGAALRLRQSGHGNSGHDDEAESVMSENISTKHRWFMQCSDQRRKLFLKSFAYVVTVGMLVAYMLGLNMSWTAITTAIALVVVDFRDAEPCLDKVSYSLLVFFSGMFVTVSGFNKTGLPGAIWNFMAPYAKINHVSGVTVLSLIILLLSN…
>Pgl_GLEAN_10037843
MALASVSKVVLGSIAFGVFWVMAVFPSVPFMPIGRTAGALLSAVLMIIFHVISPDDAYASVDLPILGLLFATMVVGTYLKNAGMFKHLGTLLAWKSQGGRDLLCRVCVVTALASALFTNDTCCVVLTEFVLELAAERNLPAKPFLLALASSANIGSSATPIGNPQNLVIAFNSKIPFPKFLLGILPAMLAGMAVNMVMLLCMYWKDLEGTSPKLKQMEAVEEGLAAAPSNLKTPSPAKLTSNGGGYCSPLMTEDISTKHPWFMQCTEKRRRLFLKSFAYIVTVGMVVAYMVGLNMSWTAITTAIALVVVDFRDAEPCLDKVSYSLLVFFSGMFITVSGFNKTGLPGAIWNFMAPYSKVNSVGGISVLSIIILLLSNLASNVPTVLLMGGEVASAAALIS…
>Pgl_GLEAN_10000409
MALAGTSKVVLGCIAFGIFWVMAVFPTVPFMPVGRTAGSLLGAMLMVLFRVISPEDAYSAIDLPIIGLLFGTMVVSIFLERADMFKYLGNLLSWKSRGSKDLLVRVCIVSAFASALFTNDTCCVVLTEFILKVARQNNLPPQPFLLALATSSNIGSAATPIGNPQNLVIAVESGISFGQFLLGIFPAMIVGVLTNAAILLLYFWKYLSVEKDQEGVQPEGPEVFADDEVTSHRFTPARMSHVSSLNPDDVDCISEPIIRSNSVSTSVNENLRSRSINSEADIQLAIKSLRASSMSHEMVEVSTVPDKRDEGASSRKFTRTASQQRSVIIEDLPPSPEANGEKEKEAEVEEKRWKILVWKTAVYLITLGMLIALLVGLNMSWTAITAALVLLALDFTDAQ…
>Pgl_GLEAN_10034195
MALASTEKVVLGCIAFGIFWVLAVFPSVPFMPVGRTAGSLLGAMLMVLFRVMTPEHAYAAIDLPILGLLFGTMVVSIFLERADMFKYLGTALAWRSRGSKDLLFRVCLVSAVASALFTNDTCCVVLTEFILKLARQNNLPPQPFLLALASSSNIGSAATPIGNPQNLVIAVQSGITFGQFLIGVFPAMMVGVITNTCILLCYFWRYLSVPEKDQEGGGGGAASGPEVIADDEVTSHRFTPARMSHASSVNGVDADCFSEPIRRSESLNRADTHSMRSRSYNSEGDIQVAIRSMRASTMSQEMVEVSTVCDNRRDDGVGPRKITRTTSHQRSVIIEDAPEADASRDGEKGKDGDEAKEKRWKVIVWKSAVYLTTLGMLIALLTGLNMSWSAITAALVLLA…
>Solyc06g036100.2
MVMAATVKVGLGSVGFVVFWVLAVFPAVPFMPIGRTAGSLLGAMLMVVFGVITPDQAYAAIDLPILGLLFGTMVVSVYLERADMFKYLGKLLAWKSQGAKDLLCRICLISAVSSAFFTNDTSCVVLTEFVLKIARQQNLPPHPFLLALASSANIGSSVTPIGNPQNLVIAVQSKISFGKFLFGIFPAMLVGVTVNALLLLCMYWKLLSVQKDVEDAAAELVPEEEVVSHRFSPATLSHLTSLNSQELNNSLGVNGHANHAETLRNRVIVGECEIQKAFDSSRNSNASTNDGSLMKREENVSSKRDEYQDDENFRAYDEMCYFPKVWRNKLWKICVYLVTMGMLIALLMGLNMSWTAITAALALVVLDFKDARPSLEKVSYSLLIFFCGMFITVDGFNKT…
>Mapoly0153s0006
MAWAEPWKVVLGCVAFTIWWILAVFPAVPWLPIGRTAGSLLGAVLMVVCQIVSPDEAFKAIDLPILALLFGTMVLSVYLERANLFKYLGNVLAWKSRGGKDLLCRVCILSGLCSAFFTNDTTCVVLTDFVLKMCKKQKLPMLPFLMALASSANIGSAATAIGNPQNLVIAVQSGISFGKFMRGILPAVVVGIAANIVLLLLFYWKSLSAPQPDVEEGNGPGADHSLGEDKSVKELSSVAPLETLSENRPEPSARASFEAAGAEVRGPHVLGHASPNAGRELHERRHGLQAPSLAESPEPPPAALEIATGMTGVTAREAVSLRNPKSLLSRRVRTRLWTSSVYLVTVGFLAALLAGLNLSWCAVTAAVVLMILDFSDAGPSLEKVSYSLLIFFSGMFIAV…
>PH01000140G1120
MAMEPTVKVALGTAAFAIFWVLAVFPAVPFLPIGRTAGSLLGAMLMVLFGVISADEAYAAVDLPILGLLFGTMVVSVYLERADMFKHLGRLLSWRSQGGKDLLVRTCAVSALASALFTNDTCCVVLTEFILKIARQNNLPPKPFLLALASSANIGSAATPIGNPQNLVIAVQSGISFGQFVFGILPATLVGAVVNAAILLCLYWRQLSDEKCMEVVVAVPTEVIEEEDVTSHRFSPATMSHLRSHRPGSTKFDSSAAEHHPASEVYEPVKPATNDDPKLAAATNGTVGIHQRRGAAVIGDARVNGVKDGYSFRSVEEKEVPMEQWKSMLWKTCVYVITFGMLIALLLGLNMSWSAITAALALIVLDFKDARPCLEKVSYPLLLFFCGMFITVDGFNKTG…
>PH01000021G0800
MEPTVKVALGTAAFAIFWVLAVFPAVPFLPIGRTAGSLLGAMLMVLFGVISADEAYAAVDLPILGLLFGTMVVSVYLERADMFKHLGRVLSWRSQGGKDLLVRTCAVSALASALFTNDTCCVVLTEFILKIARQNNLPPKPFLLALASSANIGSAATPIGNPQNLVIAVQSGISFGQFVFGILPATLVGAVVNAAILLCLYWRQLSDEKCTEIVVAVPTEVVEEEDVTSHRFSPATMSHLRSHRPGSSKFDSSAADHPASDVYDPVKPATNDDPRQAAATDGAVGIHQRRGVAVRVDARVNGVKDGYSFRSVEEKEVPMEQWKSMLWKTCVYVITFGMLIALLLGLNMSWSAITAALALIVLDFKDARPCLEKVSYPLLLFFCGMFITVDGFNKTGIPS…
>PH01001306G0400
MVLASTPKVVLGCVAFCIFWVLAVFPSVPFMPVGRTAGALLGAMLMVLFRVMTPKEAYAAIDLPIIGLLFGTMVVSIFLERADMFKYLGSMLSWKSRGSKDLLFRVCVVSAVASALFTNDTTCVVLTEFILKVARQNNLPPQPFLLALASSSNIGSAATPIGNPQNLVIAVESGITFGQFLLGVFPAMIVGILTNTCILLCYFWRYLSVEKDQEGGTATGPEVVADEEVTSHRFTPARMSHASSVNGDIDCGSEPIRRSDSMNRADTLRSRSYNSEGDIQVAIRSLRASSMSQEMVEVSTVCERRDEGPRKITRTTSHQRSVIIEDAPEQDANGFDSEKEKEEEAKEKRWKVLVWKAAVYLTTLGMLISLLMGLNMSWTAITAALVLLALDFTDAQACL…
>TRITD1Av1G086930
MALESTAKVVLGCVAFSIFWVLAVFPSVPFMPVGRTAGSLLGAMLMVLFRVMTPEQAYAAIDLPILGLLFGTMVVSIFLERADMFQYLGSMLSWKSRGSKDLLFRVCLVSAVASALFTNDTTCVVLTEFILKVARQNNLPPQPFLLALASSSNIGSSATPIGNPQNLVIAVTSGISFGSFLFGIFPAMIVGVITNTCILLCYFWKHLSVDKERDQESAGGQDVVVADDEVTSHRFTPARMSRANSVNGDADYMNEPIRRSDSMSRSKSYNSEGDRDIQVAIRSVRASSMSQEMVEVSTVCDRRDDGPRKVTRTTSRQRSVIIEDAPEHIFDGDEKEKPHDEEVVKQKKWKVLAWKTAVYLTTLGMLVSLLMGLNMSWTAITAALVLLALDFTDAQACLE…
>TRITD1Bv1G088230
MALESTAKVVLGCVAFSIFWVLAVFPSVPFMPVGRTAGSLLGAMLMVLFRVMTPEQAYAAIDLPILGLLFGTMVVSIFLERADMFQYLGSMLSWKSRGSKDLLFRVCLVSAVASALFTNDTTCVVLTEFILKVARQNNLPPQPFLLALASSSNIGSSATPIGNPQNLVIAVTSGISFGSFLFGIFPAMIVGVITNTCILLCYFWKHLSVAKERDQESAGGQDVVVADDEVTSHRFTPARMSRANSVNGDADYMNEPIRRSDSMSRSKSYNSEGDRDIQVAIRSVRASSMSQEMVEVSTVCDRRDDGPRKVTRTTSRQRSVIIEDAPEHIFEGDEKEKPHDEEVVKQKKWKVLAWKTAVYLTTLGMLVSLLMGLNMSWTAITAALVLLALDFTDAQACLE…
>TRITD1Bv1G128470
MALASLSKVVLGSAAFGVFWVLAVFPSVPFLPIGRTAGALLGAALMVVFHVISPDDAYASVDLPILGLLFATMVVGGYLKSAGMFGHLGRLLAWRSQGGRDLLCRVCVVTALASALFTNDTCCVVLELAAERNLPAKPFLLALATSANIGSSATPIGNPQNLVIAFNSKISFVGFFLGILPAMLAGMAVNMVMLLCMYWKDLEGSSPDEVAAEKEMAAVEEGRLPSPATSTTLKGPGQTMLVQSSSLVAAAGHDSVMMESISTKHRWFIQCSAPQRRLFLKSFAYIVTAGMLVAYMLGLNMSWTAITTAVALIVVDFRDAELCLGKVSYSLLVFFTGMFVTVSGFNKTGLPGAIWNVMEPYSKINHVRGITVLSLIVIILSNLASNVPTVLLMGDEVAA…
>TRITD6Av1G221970
MAMEPTVKVALGTAAFGIFWVLAVFPAVPFLPIGRTAGSLLGAMLMVLLNVITADEAYAAVDLPILGLLFGTMVVSVYLERADMFRHLGRALSWRSQGGKDLLLRTCAVSALASALFTNDTCCVVLTEFILKIARQNNLPPKPFLLALASSANIGSAATPIGNPQNLVIAVQSGISFGDFVFGILPATLVGVVVNAAILLCLYWRELSDEKCVDVSHDALPAEVVDEDDVTSHRFSPATMSHPRRGRLPDGSVLPDAAGCDAHCSCEPVKPGSVNGDVAKVAPDGVGIHQRRGSAARVTAKEGDEYCCFNSTEEKEAAMDEEWKNRLWKTCVYAITFGMLVALLLGLNMSWSAITAALALIVLDFKDARPCLEKVSYPLLLFFCGMFITVDGFNKTGIP…
>TRITD5Av1G249570
MALASLPKVVLGSIAFAVFWMMAVFPSVPFLPIGRTAGSLLSAVLMIVFHVISPDDAYASIDLPILGLLFSTMVVGGYLKNAGMFKHLGTLLAWKSQGGRDLLCRVCVVTALASALFTNDTCCVVLTEFVLELAAERNLPAKPFLLALASSANIGSSATPIGNPQNLVIAFNSKISFPRFLIGILPAMLAGMAVNMVMLLCMYWKDLEGVAPDAAGKQMSVVEEGGRSPSVASLKSPHPFNGTTADDGNESMMEENISTKHPWFMQCTEHRRKLFLKSFAYIVTLGMVVAYMAGLNMSWTAITTAIALVVVDFRDAEPCLVKVSYSLLVFFSGMFITVSGFNKTGLPGAIWNFMAPYSKVDSAGGISVLSVIILLLSNLASNVPTGIHMHAWILYNKYV…
>TRITD6Bv1G222760
MAMEPAVKVALGTAAFGIFWVLAVFPAVPFLPIGRTAGSLLGAMLMVLLNVITADEAYAAVDLPILGLLFGTMVVSVYLERADMFRHLGRALSWRSQGGKDLLLRTCAVSALASALFTNDTCCVVLTEFILKIARQNNLPPKPFLLALASSANIGSAATPIGNPQNLVIAVQSGISFGDFVFGILPATLVGVVVNAAILLCLYWRELSDEKCVDVSHDALPAEVVEEDDVTSHRFSPATMSHPRRGRLPDGSVLPDAAGCEVHCSCEPVKPGSVNGDAKAAPDGVGIHQRRGSAARVTTKEEDEYCCFNSTEEKEAAMDEEWKNRLWKTCVYAITFGMLVALLLGLNMSWSAITAALALIVLDFKDARPCLEKVSYPLLLFFCGMFITVDGFNKTGIPS…
>TRITD4Av1G226940
MVLAHTSKVVLGCVAFGIFWVLAVFPSVPFMPVGRTAGSLLGAMLMVLFRVISPEDAYAAIDLPIIGLLFGTMVVSIFLERADMFKMSHVSSLNPDDFDCVSEPIIRSASVNGDLRSRSVNSNSNAAADADMQFSIRSLRSSSMSHEMLEVSTVPVLDGASSRKFTRTASQQRSVIIEDAPPSSPTDDEAAANGDKDKGELPEVVEKRWKVLVWKTAVYLITLGMLIALLMGLNMSWTAITAALVLLALDFTDAQACLEKVSYSLLIFFCGMFITVDGFNKTGIPNTMWELVEPYSRIDSARGVALLGLVILILSNVASNVPTVLLLGTRVAASAAAISPASERKAWLILAYVSTVAGNLTLLGSAANLIVCEQARRAQFFGYNLSFWSHLRFGVPSTI…
>TRITD4Bv1G179540
MVLAHTSKVVLGCVAFGIFWVLAVFPSVPFMPVGRTAGSLLGAMLMVLFRVISPEDAYAAIDLPIIGLLFGTMVVSIFLERADMFKYLGNLLQWKSRGPKDLLFRVCIVSAIASALFTNDTCCVVLTEFILKVARQNNLPPQPFLLALASQQRSVIIEDAPPSSPTDDEAAANGDKDKGELPEVVEKRWKVLVWKTAVYLITLGMLIALLMGLNMSWTAITAALVLLALDFTDAQACLEKVSYSLLIFFCGMFITVDGFNKTGIPNTMWELVEPYSRIDSARGVALLGLVILILSNVASNVPTVLLLGTRVAASAAAISPASERKAWLILAYVSTVAGNLTLLGSAANLIVCEQARRAQFFGYNLSFWSHLRFGVPSTIIVTAIGLLIVSSY*
>Spipo1G0020200
MAMAPTVQVILGSVAFASFWILAVFPAVPFLPIGRTAGSLLGAVLMVVFQVITPDQAYAAVDLPILGLLFGTMVVSGYLERADMFKYLGKLLSWKSRGGKDLLCRVCVVSAISSALFTNDTSCVVLTEFILKIAKQNNLPPRIFLLALASSANIGSSATPIGNPQNLVIAIQGKISFGEFLLGILPAMIVGILVNAAILLCYFWRVLSSEKSEEVEAAAADIAAEEDVTPHSTSPAVSVGSARNVVSIASVGSSREGIILPSSDEKESSMERWKRLLWKACVYLVTLGMLISLLLGLNMSWTAITAALALVVLDFKDARPCLEKVSYSLLIFFCGMFITVDGFNKTGIPSALWDFMEPYAQIDRASGVVLLALVIIVLSNIASNVPTVLLLGARVAASA…
>Seita.9G540800
MAVFPTVPFMPVGRTAGSLLGAMLMVLFRVISPEDAYAAIDLPIIGLLFGTMVVSIFLERADMFKYLGNLLSWKSRGSKDLLFRVCIVSAFASALFTNDTCCVVLTEFILKVARQNNLPPQPFLLALATSSNIGSAATPIGNPQNLVIAVESGISFGQFLLGVFPAMIVGVLTNAAILLLYFWKYLSVEKDQEGGQPEGPEVVADDEVTSHRFTPARMSHVSSLNPDDVDCISEPIIRSNSVSTSVNENLRSRSINSEADIQLAIKSLRASSMSHEMVEVSTVPDRRDEGASSRKFTRTASQQRSVIIEDLPPSPDTNGEKDKEAEVAEKRWKILVWKTAVYLITLGMLIALLMGLNMSWTAITAALVLLALDFTDAQACLEKVSYSLLIFFCGMFITV…
>Seita.9G335700
MTELAPLPKVLLGSLAFGVFWMLAVFPSVPFLPIGRTAGALLGAVLMIVFHVISPDDAYASIDLPILGLLFATMVLGGYLKGAGMFKHLGAVLAWRSQGGRDLLCRVCVVTALASALFTNDTCCVVLTEFVLELAAERGLPAKPFLLALATSANVGSSATPIGNPQNLVIAFNSRITFLQFFFGILPAMLAGMAVNTVMLLCMYWKDLEGASPDEVAAVKEGGGRRGGALAGGLGALAQQCSTSPGGGAALRLRQNGHANGNNGHDAESVMSENISTKHRWFMQCSEQRRKLFLKSFAYVVTVGMLVAYMLGLNMSWTAITTAIALVVVDFRDAEPCLDKVSYSLLVFFSGMFVTVSGFNKTGLPGAIWNFMAPYAKINHVSGVTVLSLIILLLSNLAS…
>Seita.9G574800
MALASVSKVVLGSVAFGVFWVLAVFPSVPFMPIGRTAGALLSAVLMIIFHVISPDDAYASVDLPILGLLFATMVVGTYLKNAGMFKHLGTLLAWKSQGGRDLLCRVCIVTALASALFTNDTCCVVLTEFVLELAAERNLPAKPFLLALASSANIGSSATPIGNPQNLVIAFNSKISFPKFLLGILPAMLAGMAVNMVMLLCMYWKDLEGTSPDLVSDGKQMETVEEGMASKTPSPAKLTNGGGYSSPLMTEDISTKHPWFMQCTEQRRKLFLKSFAYIVTVGMVIAYMVGLNMSWTAITTAIALVVVDFRDAEPCLDKVSYSLLVFFSGMFITVSGFNKTGLPGAIWNFMAPYSKVNSVGGISVLSIIILLLSNLASNVPTVLLMGGEVASAAALISPA…
>Seita.9G235900
MALASTEKVVLGCIAFGIFWVLAVFPSVPFMPVGRTAGSLLGAMLMVLFRVMTPEQAYAAIDLPILGLLFGTMVVSIFLERADMFKYLGAALAWRSRGSKDLLFRVCLVSAVASALFTNDTCCVVLTEFILKLARQNNLPPQPFLLALASSSNIGSAATPIGNPQNLVIAVQSGITFGQFLIGVFPAMIVGVITNTCILLCYFWKYLSVPEKDQEGGGGAAAGPEVVADDEVTSHRFTPARMSHASSVNGVDADCISEPIRRSDSLNRADTHSMRSRSYNSEGDIQVAIRSMRASTMSQEMVEVSTICDRRDDAVGPRKITRTTSHQRSVIIEDAPEADAKDGEKGKDGDEVKEKRWKVLVWKSAVYLTTLGMLIALLMGLNMSWSAITAALVLLALDF…
>Seita.1G371200
MAMEPELKVALGSAAFAIFWVLAVFPAVPFLPIGRTAGSLLGAMLMVLLGVMSADEAYAAVDLPILGLLFGTMVVSVYLERADMFRHLGRVLSWRSRGGRDLLVRTCAVSAVASALFTNDTCCVVLTEFILKIARQNNLPPRPFLLALASSANIGSAATPIGNPQNLVIAVQSRIPFGRFVLGILPATLLGSAINAAILLCLYWGQLDGGSKPAPEEVAVANCFVPTEVVEEEDVTSHRFTPATMSHLLLLNKPVKQPAEEEPVIKQPAEDDATVIKQPAGAVANGNGIHQRRGKQDDHKEQWQSQSPEDKDNGDEEDDEEWQSRLWKACVYVITAGMLVALLLGLNMSWSAITAALALIVLDFKDARPCLEKVSYPLLLFFCGMFITVDGFNKTGIPS…
>Sobic.001G307700
MTQLAPLPKVVMGSLAFGVFWMLAVFPSVPFLPIGRTAGALLGAVLMIVFHVISADDAYASIDLPILGLLFATMVVGGYLKGAGMFKHLGKLLAWRSQGGRDLLCRVCVVTALASALFTNDTCCVVLTEFVLELAAERNLPAKPFLLALATSANIGSSATPIGNPQNLVIAFNSKITFLQFFFGILPAMLAGMAVNTVMLLCMYWKDLEGADDAGKEMEAVEEGRSPGSVLSLKNSPTATAAAHGGRLRQRHGGHDDADDDDDPDSMMSENIPTKHRWFMQCSEHRRKLFLKSFAYVVTVGMLVAYMLGLNMSWTAITTAIALVVVDFRDAEPCLDKVSYSLLVFFSGMFVTVSGFNKTGLPGAIWNFMAPYAKVNHVSGVTVLSLIILLLSNLASNVP…
>Sobic.001G504000
MAVFPTVPFMPVGRTAGSLLGAMLMVLFRVISPEDAYSAIDLPIIGLLFGTMVVSIFLERADMFKYLGNLLSWKSRGSKDLLFRVCIVSAFASALFTNDTCCVVLTEFILKVARQNNLPPQPFLLALATSSNIGSAATPIGNPQNLVIAVESGISFGQFLLGVFPAMIVGVLTNAAILLLYFWKYLSVEKDQEGGQATGPEVVADDEVTSHRFTPARMSHVSSLNPDDEDCISEPIIRSNSVRSSVNENLRSRSVNSEADIQLAIKSLRASSMSHEVVEVSTVPDRKDEGASSRKFTRSASQQRSVIIEDLAPAPEMNGEKEKETEVAEKRWKILVWKTAVYLITLGMLIALLMGLNMSWTAITAALVLLALDFTDAQACLEKVSYSLLIFFCGMFITV…
>Sobic.001G233400
MALASTDKVVLGCIAFTIFWVLAVFPSVPFMPVGRTAGSLLGAMLMVLFRVMTPEEAYKAIDLPILGLLFGTMVVSIFLERADMFKYLGSALAWRSRGSKDLLFRVCLVSAVASALFTNDTCCVVLTEFILKLARQNNLPPQPFLLALASSSNIGSSATPIGNPQNLVIAVQSGITFGQFLVGVFPAMIVGVVTNTCILLCYFWRYLSVPEKDQEGGAAERGPEVVADEEVTSHRFTPARMSHASSVNGGVDVDCISEPIRRTDSLNRADTMSMRSRSYNSEGDIQVAIRSMRASSMSQEMVEVSTVCDRRDDGGGGGVGPRKITRTTSHQRSVIIEDAPEADADDGQKGKDGDDVKEKRWKVLVWKSAVYLTTLGMLVALLMGLNMSWSAITAALVLL…
>Sobic.001G539200
MALASVAKVVLGSLAFGVFWVLAVFPSVPFMPIGRTAGALLSAVLMIVFHVISPDDAYASVDLPILGLLFATMVVGSYLKNAGMFKHLGTLLAWRSQGGRDLLCRVCVVTALASALFTNDTCCVVLTEFVLELAAERNLPAKPFLLALASSANIGSSATPIGNPQNLVIAFNSKIPFPKFLLGILPAMLAGMAVNMVMLLCMYWKDLDGNGSPTMDVDGKRMQAVEEGAAHAAAAGVVEQSPKLLQLGTTNGGTGYMSPLMTENISTKHPWFMQCTEQRRKLFLKSFAYIVTVGMVVAYMVGLNMSWTAITTAIALVVVDFRDAEPCLNTVSYSLLVFFSGMFITVSGFNKTGLPGAIWNFMAPYSKVNSVGGISVLSIIILLLSNLASNVPTVLLLGG…
>Sobic.004G350000
MAMEPLLKVALGSSAFAVFWVLAVFPAVPFLPIGRTAGSLLGAMLMVLLGVMSADEAYAAVDLPILGLLFGTMVVSVYLERADMFRHLGRLLSWRSQGGRDLLLRTCAVSALSSALFTNDTCCVVLTEFILKIARQNNLPPRPFLLALASSANIGSAATPIGNPQNLVIAVQSGISFGRFVWGILPATLVGSVVNAAVLLAIYWNQLDGGCKPAGAEEVVAVPTEVVEEEDVTSHRFSPATMSHLLRRGSRQQGETVPVHQDPVKPPAKDVRVNPIPLVVQEDVDGHFDDWNSKVWKTCVYAITLGMLVALLLGLNMSWSAITAALALIVLDFKDARPCLEKVSYPLLLFFCGMFITVDGFNKTGIPSAFWEMMEPYARIDTPAGTAVLAAVILLLSNV…
>Potri.012G144000
MAMAPLVKVVLGTFAFAVFLVLAVFPAVPFLPIGRTAGSLLGAILMVIFQVISPSQAYASIDLSILGLLFGTIVVGVYLERADAFMYLSKLLSWKSLGAKDLVCRVCLLSAISSAFFTNDTSCMILTEFVLKVAKQHNLSPRPFLVALASSSNIGSSATPIGNPQNLVVAVNGQIPFLTFFVGIAPAALVGVFVNAVGIICMYRRELSSHLKEEEDANGEVVADDDTSFYRFLPATLPHFPRSSFQERSFMLDMQGSPSIHGNSTYFNTLRYRSGASETDMFRVPSIMLESAGNSSACSKWKPILWKSCVYLVTLGMLIALVMGVNMSWAAITAAVALMVLDFKDAQPCLEKVSYSLLILFCGMFMTIEGFNKTGFPSCLWEFVEPFAQINHASGIAVL…
>Potri.015G146900
MAMAPTVKVVLGLIAFAIFWVLAVFPSIPFLPVGRTAGSLLGAMLMVVFRVLTPDQAFAAIDLPILGLLFGTMVVSVYLERADMFKYLGKLLSWKSKGAKDLLCRISVISAISSALFTNDTSCVVLTEFILKITRQHNLPPHPFLLALASSANIGSSATPIGNPQNLVIAVQSKIAFGSFVFGILPAMLVGVVVNILILMCMYWKLLSSAQKDEEDATAEVVADGDVISHRFSPATMSHLTSLNSLEWNSRLESVNMQSSPNMSGQVNHAETLRNRINSTENEIHSDSSSVYESARNSSASKEITNDASSQKRDETVSSRRIESMDRSRDLSSMQFSSGDFATKWKRMLWKSCVYLVTIGMLIAFFLGLNMSWTALTAALALVVLDFKDAQPCFEKVSY…
>Potri.017G141900
MALGSFKKVVLGSVAFAIFWILAVFPAVPFLPIGRTAGSILGAILMVIFKVITPEQAYSAINLPVLGLLFGTMVVSIYLERADMFKHLGVLFSWKSWGAKDMLCRICIVSAISSALFTNDTACFFLTEFIIKIARQNNIRPEPFLLGLASSSNIGSSATPIGNPQNLIIAIQSGISFGEFVLGLLPAVLVGVFVNALILICMFWRLLSDVKEEEDALYEMIVQEDSESGPQQSTEESKGLLNRWKRLCIYLGTVGMLVAFIMGLDMSWTALTAALSFAILDFEDAGPCLQKVSYSLLVFFCGMFITVEGFNRTGIPSSLWSLMEPHARIDHASGIAVLAIVILLLSNVASNVPTVLLLGAKVAASATAISPSKEKKAWLILAWVSTVAGNLSLLGSAAN…
>Potri.017G141800
MDLGPFKKVVLGSVAFAIFWILAVFPAVPFLPIGRTAGSILGATLMVIFKVITPKQAYDAINLPVLGLLFGTMVVSIYLERADMFKHLGVLLSWKSRGAKDMLCRICIVSAISSALFTNDTACFFLTEFILKIARQNNIRPEPFLLGLASSSNIGSSATPIGNPQNLIIAIHSRISFGEFVLGLLPAVLVGVFVNALILICMFRRLLSDVKEEEDALYEMIVQEDSAVHQISLATMSSPNSLEYHEYDPIAEHVNAQRMCELDMCSDSCGEIELMKAVLSKKEATDNMFSEIGEPMEERFARGGVQGTMEMMTDLEPGPQQSAEESKGQLNRWKRLCIYLGTVGMLVAFLMGLDMSWTALTAALIFVILDFKDAGPCLEKVNQQVSYSLLVFFCGMFIT…
>Potri.017G141600
MALGPIKKVVLGSLAFAVFWILAVFPAVPFLPIGRTAGSILGAMLMVIFKVITPKEAYSAINLPVLGLLFGTMVVSIYLERADMFKHLRVLLSWKSWGAKDMLCRICIVSAISSALFTNDTTCVILTEFILKIARENNIRPEPFLLGLASSSNIGSSATPIGNPQNLIIAIQSGISFGEFVLGLLPAVLLGVFVNALILLCMFWRLLSDVEKDSDVHQISLATMSSPKSLESHECDPITEHVTSQISPVINRDGGHSKNLKNRLSELDMCSDSCGEIELKKPVLSKKEATDNMLSEIGEQKEERFARGGVQGTMEMTTDLESGPQQSTEESKGQLNRWKRLSWKLCIYLGTIGMLVAFLMGLDMSWTALTTALIFVILDFKDAGPCLEKVSYSLLVFFC…
>PEQU_39187
MALAATAEVVLGSISFGIFWILAVFPAVPFLPIGRTAGSLLGALLMVIFRVITPEQAYSSIDMPILSLLFGTMVVSIYLEKAHMFKYLSQLLSWKSKGGRDLLCRICIISAFSSALFTNDTTCIVLTEFVLKLAKQNKLPPKPFLLALASSANIGSTTTPIGNPQNLVIAVQSKISFGKFLVGILPAMVAGIVINTIILLCMYWKSLSPVKDEEEVVEETVVDGEVLFHKFSPARMSHLSNQNSQVEVGGDEEEKNSVQMSGGRETSLMIGAEVEKKSISRKALCLKGCVYLVTVGMLAALLVGLNMSWTAITAALVLIVIDFRDAGPCLDKVSYSLLIFFCGMFITVEGFNRTGIPSVFWNFMEPHARINHATGMAVLALVVLLLSNVASNVPTGNLT…
>PEQU_20800
MAMSSTIKVVLGSIAFAVFWVLAVFPAVPFLPIGRTAGALLGAMLMVVFLVISPEEAYDAIDLPILGLLFGTMVVSIYLERADMFKYLGKLLTWKSRGGKDLLFRVSLISAISSALFTNDTCCVVLTEFILKIARQNNLPPQPFLLALASSSNIGSSATPIGNPQNLVIAVQSKISFEKFLFGIMPSMLLGVLVNAGILLGYFWKLLSVERGPEMVEAGDMVVENEVSSHRFSPATMSHLSSVNSQEMGSAIDAVHEGEGLGAVGISQRVSVSRSRMMSPAGEVASEANSEERNGTNNDERWKRSLWKICVYLVTIGMLIALLMGLNMSWTALTAALALVVIDFQDARPCLEKVSYSLLIFFCGMFIAVDGFNKTGIPSALWEAVERYSRIDTVGGIIL…
>PEQU_05701
MAMAHTARLILGSIAFAIFWILAVFPAVPFLPIGRTAGSLLGAMLMVHFQVITPDEAFAAIDLPILGLLFGTMVVSVFLERADMFKHLSKLLAWKSRGGKDLLCRICIISAISSALFTNDTCCVVLTEFILKVSRQNNLPPKPFLLALASSANIGSATTPIGNPQNLVIAVRSKINFKKFLFGILPAMVVGVVANISILLIYFSKLLSIEKFEEVESVAEIIPEDDVTLHRFSPATMSHLNCLPHPDLFDGNDAVIQCSSCKEYGRGDNLRNRASISENEMLLGANVRSSSRVNCASSSCITQALNDKDCSIQRWKDLLWNSCVYIVTVGMLVSLLMGFNMSWSAISAALALIVLDFKDARPCLEKVSYSLLIFFCGLFITVDGINKTGLPSALWEFME…
>PEQU_38027
EMALAATAEVVLGSISFGIFWILAVFPAVPFLPIGRTAGSLLGALLMVIFRVITPEQAYSSIDMPILSLLFGTMVVSIYLEKAHMFKYLSQLLSWKSKGGRDLLCRICIISAFSSALFTNDTTCIVLTEFVLKLAKQNKLPPKPFLLALASSANIGSTTTPIGNPQNLVIAVQSKISFGKFLVGILPAMVAGIVINTIILLCMYWKSLSPVKDEEEVVEETVVDGEVLFHKFSPARMSHLSNQNSQVEVGGDEEEKNSVQMSGGRETSLMIGAEVEKKSISRKALCLKGCVYLVTVGMLAALLVGLNMSWTAITAALVLIVIDFRDAGPCLDKVSYSLLIFFCGMFITVEGFNRTGIPSVFWNFMEPHARINHATGMAVLALVVLLLSNVASNVPTGNL…
>PEQU_33982
MAVAGIGKVALGSIAFGVFWIMAVFPAVPFLPIGRTAGSLLGALLMIIFQVLTPSQAYGAIDLPILCLLFGTMVVSIYLEKAHMFRYLGRLLSWKSLGGHDLLIRVCLISAFASALFTNDTTCIVLTEFVLKFTKQHDLPPLMRRRRGRASPSPVIEETKEMTLHKFSPAKMSHESAPEVAGDGEGGSHRFSPALMSHNSGMGIVEAGPLKEVIDEEKERKGRRRGMCLKGGVYLVTAGMLAALLSGLDMSPQIVENPGTYTWTALTAAILLLVIDFRDAGPCFDKVSYSLLIFFCGMFITVDGFNKTGIPSAFWGLMEPLARVNRASGVAVLSIVILLLSNFASNVPTVLLLGAEVAKSAAAVSASDVDKAWLILAWVSTVAGNLSLLGSAANLIVCE…
>PEQU_00821
MAMASTAKVCLGSIAFGFFWMLAVFPAVPFLPIGRTAGALFGAMLMVIFRVISPDEAYESIDLPILGLLFGTMVVSVYLERADMFIYLGKLLSWKSRGGKDLLFRVCLVSAFASALFTNDTSCVVLTEFILKIARQNNLPPQPFLLALASSSNIGSAATPIGNPQNLVIAVQSKISFEKFLLGIFPAMLLGVLVNATVLLAYFWNLLSIERDQEVVEEAGNLFAENDVISHRFSPATMSHLSYANSEELNSTTLEQIPSPVMDSGPSNSTRSRLSGGMEPARNSSSSMEALGKEKDSAAEKWKRWMWKTSVYAVTIGMLISLLVGLNMSWTAITAALALVALDFKDARPCLEKVSYSLLIFFCGMFIAVDGFNKTGIPSTVWDAVEPYSRIDSVGGIAL…
>PEQU_40054
TAKVCLGSIAFGFFWMLAVFPAVPFLPIGRTAGALFGAMLMVIFRVISPDEAYESIDLPILGLLFGTMVVSVYLERADMFIYLGKLLSWKSRGGKDLLFRVCLVSAFASALFTNDTSCVVLTEFILKIARQNNLPPQPFLLALASSSNIGSAATPIGNPQNLVIAVQSKISFEKFLLGIFPAMLLGVLVNATVLLAYFWNLLSVERDQEVVEEAGDLFAENDVISHRFSPATMSHLSYANSEELNSTTLEQIPSPVMDSGPSNSTRSRLSGGMEPARNSSSSMEALGSTGISQRREEGSSTRRYSRNMSSHSIDSSRETSSSYSLEEKDSAAEKWKRWMWKTSVYAVTIGMLISLLVGLNMSWTAITAALALVALDFKDARPCLEKVIYSLTFYI
>Aco012010
MHSGKRVALASVPEVVLGSVAFAIFWMLAVFPAVPFLPIGRTAGSLLGAMLMVVFQVISPDQAYAAIDLPILGLLFGTMVVSIYLERANMFQHLGKLLSWKSKGGKDLLCRVCLVSALSSALFTNDTTCIVLTEFVLKLTRQHNLPVKPFLLALASSANIGSSATPIGNPQNLVIAIQSKITFLKFFTGIAPAMLLGVAINIVILLCMFWNQLSAKKAAEEVMEEAVAEDEVLSHKFSPARMSHMSPLEGPAENHNVQKNSPKTDTKKSLPCSDMKNCLSKKDLFLKSFVYLVTVGMLVAFLLGLNMSWTAVTAALVLVVIDFKDAGPSLDKVSYSLLVFFCGMFITVDGFNKTGIPSAFWNFMEPYARINHASGVAVLSLVILLLSNVASNVPTVLLL…
>Aco006860
MAMAPTVKVVLGSIAFAIFWVLAVFPAVPFLPIGRTAGSLLGAMLMVLFHVISADEAYAAIDLPILGLLFGTMVVSVYLERADMFKYLGKLLAWKSNGGKDLLCRVCLVSGLASALFTNDTCCVVLTEFILKIARQNNLPPQPFLLALASSANIGSATTPIGNPQNLVIAVQSKISFGKFLLGILPAMIVGISVNAVILLCYYWKVLSTCKDVGVANLANDVINEGDATSHRFSPATMSHLNSGNSRDLGSVVDAIIQSPSLTKGDTGNLRSRVTVSHSENDILSAAYAADESNKVTNEAEAAVDGTTSEKQNAAAAVRKHVRSGGQLNGVKEGLSNCQPSEVLTERRKRLLWKTCVYLITLGMLVALLLGLNMSWSAITAALALIVLDFKDARPCLEK…
>Aco008895
MAMAPPVKVVLGSLAFGIFWVLAVFPAVPFMPIGRTAGSLLGAMLMVIFRVISPDEAYAAIDLPILGLLFGTMVVSVFLERADMFKHLGKLLSWKSRGAKDLLFRICLISAISSAFFTNDTCCVVLTEFVLKIARQNNLPPQPFLLALASSANIGSASTPIGNPQNLVIAVQSGVPFEKFLAGILPAMLVGVLVNAAILLGYFWKILSVEKDEEIVSIASEVVADDEVNSHRFSPATMSHLSSAMSQEIDLPIDANSLHSGDLGCGGGDHIRSQHNTCENEIQSGSSGRTELTKASSLSKEMVEGAAISPRRDEHVPSRRIVRGTSNLRNTVREESSSHSSDDKEDPVTRWKRIMWKTSVYLVTLGMLVALLMGLNMSWTALTAALALVVLDFKDARPC…
>Aco031207
MAMAPPVKVVLGSLAFGIFWVLAVFPAVPFMPIGRTAGSLLGAMLMVIFRVISPDEAYAAIDLPILGLLFGTMVVSVFLERADMFKHLGKLLSWKSRGAKDLLFRICLISAISSAFFTNDTCCVVLTEFVLKIARQNNLPPQPFLLALASSANIGSASTPIGNPQNLVIAVQSGVPFEKFLAGILPAMLVGVLVNAAILLGYFWKILSVEKDEEIVSIASEVVADDEVNSHRFSPATMSHLSSAMSQEIDLPIDANSLHSGDLGCGGGDHIRSQHNTCENEIQSGSSGRTELTKASSLSKEMVEGAAISPRRDEHVPSRRIVRGTSNLRNTVREESSSHSSDDKEDPVTRWKRIMWKTSVYLVTLGMLVALLMGLNMSWTALTAALALVVLDFKDARPC…
>Ma11_g02110
MAMAAPVKVVLGSIAFGIFWVLAVFPAVPFLPIGRTAGSLLGAMLMVIFRVIPPEEAYDAIDLPILGLLFGTMVVSVFLEKADMFKYLGKLLSWKSRGGKDLLVRICLVSAVSSALFTNDTCCVVLTEFILKLARQNNLPPQPFLLALASSSNIGSAATPIGNPQNLVIAVQSGISFEKFLAGLFPAVLLGGLLNAAILLCYFWKLLSVEKDEEVASAVGEVVAEDDMTLHRFSPATMSHVASLNSQEFGSSLEAFFRSPSLSGEFAHISSIRSRGNSIDIDVQNASNVGIESMRASAASRDAAEGAGIAHREEGVSSRRVSRTYSSQRCVSREEASLQAADSKESSMEMWKSRMWKACVYLVTIGMLISLLMGLNMSWTAITAALALVVLDFKDACPC…
>Ma02_g12370
MALASIPAVVLGSIAFTVFWMLAVFPAVPFLPVGRTAGSLLGAMLMVIFQVVSPEQAYASIDLPILGLLFGTMVVSIYLERAQMFKYLGRLLSWKSKGGRDLLCRVCLVSALASALFTNDTTCIVLTEFVLKLAKQHKLPAKPFLLALASSANIGSSATPIGNPQNLVIAVESKISFIKFFLGIFPAMLVGVVINVVILLGMFWKQLSSKEGEEQKMEVEVTEMEVNSHTFVPARMSHPPPLDSQEMNDVEKNDPRKDGSRQGCAQVSDMKRFLTKKEVFLKGSVYFVSIGMLIALLMGLNMSWTALTAALILVVIDFKDAGPCLDKVSYSLLVFFCGMFITVNGFNRTGIPSGFWNFMEPYSRINHVSGVTVLSIVILLLSNLASNVPTVLLLGAQVA…
>Ma08_g12800
MAMAAPVKVVLGCIAFGVFWVLAVFPAVPFLPVGRTAGSLLGAMLMVIFRVISPDDAYDAIDLPILGLLFGTMVVSVFLEKADMFKYLGKLLSWKSRGGKDLLFRICIVSAISSALFTNDTCCVVLTEFILKLARQNNLPPQPFLLALASSSNIGSAATPIGNPQNLVIAVQSGISFGKFLAGLFPAVLVGGLVNAAILLCYFWKLLSVDKDEEVASTVGEVVAEVDMTLHRFSPATMSHLTSMNSQEFASAMDSFARSPSLCGEFGHTCSLRCRTNSVDIDAQNASGIESMRASNASREVAEGAGNPQREEGASWRRVSRSFGSQRCGSRGEASLQASEPRESSMERWKGRIRKTCVYLVTIGMLISLLMGLNMSWTAITAALALVVLDFKDACPCLE…
>Ma09_g24040
MALAPTVNVVLGSMAFGIFWVLAVFPAVPFLPIGRTAGSLLGAMLMVMFRVISPEEAYAAIDLPILGLLFGTMVVSVFLERADMFKHLGKLLSWKSRGGKDLLVRICLISAISSALFTNDTCCVVLTEFILKIARQNNLPPQPFLLALASSANIGSSTTPIGNPQNLVIAVKSNISFGKFLLGILPAMFVGIFVNAGILLMYYWKLLSNEKDVEVAAAAAADVIAEKDVTLHRFHPATMSHVTLMSSEDWSSAADSIVLCSSTNGDPGHAETLRNRITWSEADMHSGSSDKVESTLAPNAAKEIAGDHGVFTRKEEDHSARKYARSGSWMKGMKDGFSYLSEEKEVPMERWKVLLWNGCVYLVTIGMLVSLLMGVNMSWSAITAALALIVLDFKDARPC…
>Ma03_g14270
MVLAPTSTVVLGSVAFGIFWVLAVFPAVPFLPIGRTAGSLLSAMLMVIFGVISPDEAYAAIDLPILGLLFGTMVVSAYLEGAGLFVHLGTMLAWKSKGRKDLLCRICLVSAISSALFTNDTCCVVLTGFVLKIARQNNLPPQPFLLALASSSNIGSAATPIGNPQNLVIAAQSKISFGKFLLGLLPAMLVGVLVNAGILLAYYWKQLSVAKDVEANVDAEDVIAGEEVTSHRFSPATMSHVTSFNSEEWNAVDPNLRSPSMNGGIGHTETLRNRTGSTVDEVRAESTAVSNASSSLEVEAGDRLGVPPAEEEDGPAVKNSVKGKARWKMQIWKACVYLVTVGMLVALLMGLNMSWSALTAALALIILDFKDAQPCLEKVSYSLLIFFCGMFITVEGFNK…
>Ma04_g32870
MALASVPAVVLGSIAFAIFWMLAVFPAVPFLPIGRTAGSLLGGMLMIIFRVISPDQAYASIDLPILGLLFGTMVVSIYLERAQMFKYLGRLLSWKSKGGRDLLCRVCLVSALASALFTNDTTCIVLTEFVLKLARQHKLPAKPFLLALASSANIGSSATPIGNPQNLVIAVQSKISFVRFFVGVVPAMLLGVVINVVFLLCMFWRQLSPKEGEEQAKEDVVTENEVNSHTFSPARMSHPSPLQPNPSPLNPQHMTPVNDVEKNTPCRNGAKRGCSQVPDMRRCLTKKELFLKGFVYIVSVGMLIALLMGLNMSWTTITAALILVVIDFKDAGPCLDKVSYSLLVFFCGMFITVDGFNRTGIPSAFWEFMEPYSRINHASGVAVLAVVILLLSNLASNVP…
>Ma04_g20440
MAMEAPLKVALGTLAFVVFWILAVFPAVPCLPIGRTAGSLLGALLMVIFRVISPEEAYSAIDLPILGLLFGTMVVSVFLEKADMFKYLGHLLSWKSRGGKDLLLRICLVSAIASALFTNDTCCVVLTEFVLNVARKNNLPPKPFLLALASSSNIGSAATPIGNPQNLVIALQSGMSFVEFLSGIVVAMLVGVVVNAAILLCYFWRLLSADKDEDVDSAAAVAAEVDVNLHRFSPATMSHLNIKNSQASASDASAQSSISGAANLRCRTSSADGGVTDSAMAPDPSRDGICVSGDDGASTTWRTQLWKTCVYLVTVGMLISLLLGLNMSWTAITAALALVVLDFKDALPCLEKISYSLLIFFSGMFITVNGFNKTGIPSALWEFVEPYAQIDTVGGVALL…
>Zm00008a002012
MSQLAPLPKVVMGSLAFGVFWMLAVFPSVPFLPIGRTAGALLGAVLMIVFHVISADDAYASIDLPILGLLFATMVVGGYLKGAGMFKHLGKLLAWRSQGGRDLLCRVCVVTALASALFTNDTCCVVLTEFVLELAAERNLPAKPFLLALATSANIGSSATPIGNPQNLVIAFNSKITFLSFFFGILPAMLAGMGVNTVMLLCMYWNDLEGAAACGSPGDEKEMEAIEEGRSPASVLSLKSSPAAAAAQHVALRQRQNGRGHDADDDDPDSMMSENIPTKHRWFMQCSEHRRKLFLKSFAYVVTVGMLVAYMLGLNMSWTAITTAIALVVVDFRDAEPCLDKVSYSLLVFFSGMFVTVSGFNKTGLPGAIWNFMAPYAKINHVSGVTVLSLIILLLSNLA…
>Zm00008a000056
MALASVAKVVLGSIAFCVFWVLAVFPSVPFMPIGRTAGALLSAVLMIVFHVISPDDAYASVDLPILGLLFATMVVGSYLKNAGMFKHLGTLLAWRSQGGRDLLCRVCVVTALASALFTNDTCCVVLTEFVLELAAERNLPAKPFLLALASSANIGSSATPIGNPQNLVIAFNSKISFPKFLLGILPAMLAGMAVNMVMLLCMYWKDLDGSGSMDLDGKRMEAVEEGAVVVVEPSPKQQLGGSNGYMSPLMTENISTKHPWFMQCTEQRRKLFIKSFAYVVTVGMVIAYMVGLNMSWTAITTAIALVVVDFRDAEPCLNTVSYSLLVFFSGMFITVSGFNKTGLPAAIWNFMAPYSKVNSVGGISVLSVIILLLSNLASNVPTVLLMGGEVASAAALISP…
>Zm00008a004275
MTLASTDKVVLGCIAFSIFWVLAVFPSVPFMPVGRTAGSLLGAMLMVLFRVMTPEEAYKAIDLPILGLLFGTMVVSIFLERADMFKYLGSALAWRSRGSKDLLFRVCLVSAVASALFTNDTCCVVLTEFILKLARQNNLPPQPFLLALASSSNIGSSATPIGNPQNLVIAVQSGITFGQFLVGVFPAMIVGVAANTCILLCYFWRCLSAPEKDQEGGGAAAAGPDVAVVADEEVTSHRFTPARMSRASSVNGGGADADCVGELIRRSDSLSRADTTLGMSMRSRSYNSEGGDIQVAIRSMRASSMSQEMVEVSTVCDRRDDGGAGPRKVTRTTSHQRSVIIEDAPEADAADDDDDGHKGKDGDSVTNKEKRWKVLVWKTAVYLTTLGMLAALLMGLNMS…
>Zm00008a017325
MAMDPVLKVALGSAAFAVFWVLAVFPAVPFLPIGRTAGSLLGAMLMVLLGVMSADDAYAAVDLPILGLLFGTMVVSVYLERADMFRHLGRLLSWRSQGGRDLLVRTCAVSALASALFTNDTCCVVLTEFILKIARQNNLPPRPFLLALASSANIGSAATPIGNPQNLVIAVQSGISFGGFVFGILPATLVGSVVNAAILLALYWNQLDGGCKPAAGAQEVVAVPTEVVEEEDVTSHRFSPATMSHLLLRRAQSQQVPAGYDDAANQDPVKPPNGVHHRRKAAVNGDCDGDGDRYYSSFSSTSSSTEEASAKQPEDDEEEVEEEWQSRVWKMCVYVITLGMLVALLLGLNMSWSAITAALALIVLDFKDARPCLEKVSYPLLLFFCGMFITVDGFNKTGI…
>Zm00008a020076
MTLASTDKVVLGCVAFSIFWVLAVFPSVPFMPVGRTAGSLLGAMLMVLFRVMTPDEAYKAIDLPILGLLFGTMVVSIFLERADMFEYLGGALAWRSRGSKDLLLRVCLVSAVASALFTNDTCCVXALFTNDTCCVVLTEFILKLARQNGLPPQPFLLALASSSNIGSAATPIGNPQNLVIAVQSGITFGQFLVGVFPAMAVGVAANTCVLLCYFWRYLAAPEKDQEAGPDAVVADEEVTSHRFTPARMSHASSMNGGFDGDCVSEPMRRSESLGRADALRSRSYNSEGDIQVSIRSMRASSLSQEMVDVSTVGDGPRKITRSTSQQRSVIIEDAPPEADDDAHKGKDGDDDDVKVKRWKVVVWKSAVYLTTLGMLVALLMGLNMSWSAITAALVLLALD…
>TraesCS1D02G210500
MALASLSKVVLGSAAFGVFWVLAVFPSVPFLPIGRTAGALLGAALMVVFHVISPDDAYASVDLPILGLLFATMVVGGYLKSAGMFGHLGRLLAWRSQGGRDLLCRVCVVTALASALFTNDTCCVVLTEFVLELAAERNLPAKPFLLALATSANIGSSATPIGNPQNLVIAFNSKISFVGFFLGILPAMLAGMAVNMVMLLCMYWKDLEGSSPDAVAAEKEMAAVEEGRRPSPATSTTLKSPGQTMLVQSPSLVAAADHDSVMVESISTKHRWFIQCSAPQRRLFLKSFAYIVTAGMLVAYMLGLNMSWTAITTAVALIVVDFRDAELCLGKVSYSLLVFFTGMFVTVSGFNKTGLPGAIWKVMEPYSKINHVRGITVLSLIVIILSNLASNVPTVLLMG…
>TraesCS1D02G141400
MALESTAKVVLGCVAFSIFWVLAVFPSVPFMPVGRTAGSLLGAMLMVLFRVMTPEQAYAAIDLPILGLLFGTMVVSIFLERADMFQYLGSMLSWKSRGSKDLLFRVCLVSAVASALFTNDTTCVVLTEFILKVARQNNLPPQPFLLALASSSNIGSSATPIGNPQNLVIAVTSGISFGSFLFGIFPAMIVGVITNTCILLCYFWKHLSVDKERDQESAGGQDVVVADDEVTSHRFTPARMSRANSVNGDADYMNEPIRRSDSMSRSKSYNSEGDRDIQVAIRSVRASSMSQEMVEVSTVCDRRDDGPRKVTRTTSRQRSVIIEDAPEHIFDGDEKEKPLEEEVVKQKKWKVLAWKTAVYLTTLGMLVSLLMGLNMSWTAITAALVLLALDFTDAQACLE…
>TraesCS1A02G142400
MALESTAKVVLGCVAFSIFWVLAVFPSVPFMPVGRTAGSLLGAMLMVLFRVMTPEQAYAAIDLPILGLLFGTMVVSIFLERADMFQYLGSMLSWKSRGSKDLLFRVCLVSAVASALFTNDTTCVVLTEFILKVARQNNLPPQPFLLALASSSNIGSSATPIGNPQNLVIAVTSGISFGSFLFGIFPAMIVGVITNTCILLCYFWKHLSVDKERDQESAGGQDVVVADDEVTSHRFTPARMSRANSVNGDADYMNEPIRRSDSMSRSKSYNSEGDRDIQVAIRSVRASSMSQEMVEVSTVCDRRDDGPRKVTRTTSRQRSVIIEDAPEHIFDGDEKEKPHDEEVVKQKKWKVLAWKTAVYLTTLGMLVSLLMGLNMSWTAITAALVLLALDFTDAQACLE…
>TraesCS1A02G207300
MALASLSKVVLGSAAFGVFWVLAVFPSVPFLPIGRTAGALLGAALMVVFHVISPDDAYASVDLPILGLLFATMVVGGYLKSAGMFGHLGRLLAWRSQGGRDLLCRICVVTALASALFTNDTCCVVLTEFVLELAAERNLPAKPFLLALATSANIGSSATPIGNPQNLVIAFNSKISFVGFLLGILPAMLVGMAVNMVMLLCMYWKDLEGSSPDAVAAEKEMAAVEEGRRPSPATSTTLKSPGRTMLVQSSSLVAGADHESVMVESISTKHRWFIQCSAPQRRLFLKSFAYVVTAGMLVAYMLGLNMSWTAITTAVALIVVDFRDAELCLGKVSYSLLVFFTGMFVTVSGFNKTGLPGAIWKVMEPYSKINHVRGITVLSLIVIVLSNLASNVPTVLLMG…
>TraesCS4D02G354900
MALASLPKVVLGSFAFAIFWMMAVFPSVPFLPIGRTAGSLLSAVLMIVFHVISPDDAYASIDLPILGLLFSTMVVGGYLKNAGMFKHLGTLLAWKSQGGRDLLCRVCVVTALASALFTNDTCCVVLTEFVLELAAERNLPAKPFLLALASSANIGSSATPIGNPQNLVIAFNSKISFPRFLIGILPAMLAGMAVNMVMLLCMYWKDLEGVAPDAAGKQMSVVEEGGRSPSVASLKSPHPFNGTTADDGNESMMEENISTKHPWFMQCTEHRRKLFLKSFAYIVTLGMVVAYMAGLNMSWTAITTAIALVVVDFRDAEPCLVKVSYSLLVFFSGMFITVSGFNKTGLPGAIWNFMAPYSKVDSAGGISVLSVIILLLSNLASNVPTVLLMGNEVATAAAL…
>TraesCS4D02G310100
MVLAHTSKVVLGCVAFGIFWVLAVFPSVPFMPVGRTAGSLLGAMLMVLFRVISPEDAYAAIDLPIIGLLFGTMVVSIFLERADMFKYLGNLLQWKSRGPKDLLFRVCIVSAIASALFTNDTCCVVLTEFILKVARQNNLPPQPFLLALATSSNIGSAATPIGNPQNLVIAVESGISFGQFLLGVFPAMIVGVLTNAAILLCYFWRYLNVEPADQERGGVVSTGPEVVGDDEVTSHRFTPARMSHVSSINPDDFDCVSEPIIRSASVNGDHLRSRSVNSNANAADADMQFSIRSLRSSSMSHEMVEVSTLPVLIDGASSRKFTRTASQQRSVIIEDAPPSSPTDDEAAANQNGDKDKGELPEVVEKRWKVLVWKTAVYLITLGMLIALLMGLNMSWTAIT…
>TraesCS1B02G221100
MALASLSKVVLGSAAFGVFWVLAVFPSVPFLPIGRTAGALLGAALMVVFHVISPDDAYASVDLPILGLLFATMVVGGYLKSAGMFGHLGRLLAWRSQGGRDLLCRVCVVTALASALFTNDTCCVVLTEFVLELAAERNLPAKPFLLALATSANIGSSATPIGNPQNLVIAFNSKISFVGFFLGILPAMLAGMAVNMVMLLCMYWKDLEGSSPDEVAAEKEMAAVEEGRLPSPATSTTLKGPGQTMLVQSSSLVAAAGHDSVMMESISTKHRWFIQCSAPQRRLFLKSFAYIVTAGMLVAYMLGLNMSWTAITTAVALIVVDFRDAELCLGKVSYSLLVFFTGMFVTVSGFNKTGLPGAIWNVMEPYSKINHVRGITVLSLIVIILSNLASNVPTVLLMG…
>TraesCS1B02G159400
MALESTAKVVLGCVAFSIFWVLAVFPSVPFMPVGRTAGSLLGAMLMVLFRVMTPEQAYAAIDLPILGLLFGTMVVSIFLERADMFQYLGSMLSWKSRGSKDLLFRVCLVSAVASALFTNDTTCVVLTEFILKVARQNNLPPQPFLLALASSSNIGSSATPIGNPQNLVIAVTSGISFGSFLFGIFPAMIVGVITNTCILLCYFWKHLSVAKERDQESAGGQDVVVADDEVTSHRFTPARMSRANSVNGDADYMNEPIRRSDSMSRSKSYNSEGDRDIQVAIRSVRASSMSQEMVEVSTVCDRRDDGPRKVTRTTSRQRSVIIEDAPEHIFEGDEKEKPHDEEVVKQKKWKVLAWKTAVYLTTLGMLVSLLMGLNMSWTAITAALVLLALDFTDAQACLE…
>TraesCS6A02G402000
MAMEPAVKVALGTAAFGIFWVLAVFPAVPFLPIGRTAGSLLGAMLMVLLNVITADEAYAAVDLPILGLLFGTMVVSVYLERADMFRHLGRALSWRSQGGKDLLLRTCAVSALASALFTNDTCCVVLTEFILKIARQNNLPPKPFLLALASSANIGSAATPIGNPQNLVIAVQSGISFGDFVFGILPATLVGVVVNAAILLCLYWRELSDEKCVDVSHDALPAEVVEEDDVTSHRFSPATMSHPRRGRLPDGSVLPDAAGCDAHCSCEPVKPNGDVAKAAPDGVGIHQRRGSAARVTAKEGDEYCCFNSTEEKEAAMDEEWKNRLWKTCVYAITFGMLVALLLGLNMSWSAITAALALIVLDFKDARPCLEKVSYPLLLFFCGMFITVDGFNKTGIPSTF…
>TraesCS5A02G529900
MALASLPKVVLGSIAFAVFWMMAVFPSVPFLPIGRTAGSLLSAVLMIVFHVISPDDAYASIDLPILGLLFSTMVVGGYLKNAGMFKHLGTLLAWKSQGGRDLLCRVCVVTALASALFTNDTCCVVLTEFVLELAAERNLPAKPFLLALASSANIGSSATPIGNPQNLVIAFNSKISFPRFLIGILPAMLAGMAVNMVMLLCMYWKDLEGVAPDAAGKQMSVVEEGGRSPSVASLKSPHPFNGTTADDGNESMMEENISTKHPWFMQCTEHRRKLFLKSFAYIVTLGMVVAYMAGLNMSWTAITTAIALVVVDFRDAEPCLVKVSYSLLVFFSGMFITVSGFNKTGLPGAIWNFMAPYSKVDSAGGISVLSVIILLLSNLASNVPTVLLMGNEVATAAAL…
>TraesCS6B02G444100
MAMEPAVKVALGTAAFGIFWVLAVFPAVPFLPIGRTAGSLLGAMLMVLLNVITADEAYAAVDLPILGLLFGTMVVSVYLERADMFRHLGRALSWRSQGGKDLLLRTCAVSALASALFTNDTCCVVLTEFILKIARQNNLPPKPFLLALASSANIGSAATPIGNPQNLVIAVQSGISFGDFVFGILPATLVGVVVNAAILLCLYWRELSDEKCVDVSHDALPAEVVDEDDVTSHRFSPATMSHPRRGRLPDGSVLPEAAGCDAHCSCEPVKPNGDVAKAAPDGVGIHQRRGSAARVTTKEEDEYSCFNSTEEKEAAMDEEWKNRLWKTCVYVITFGMLVALLLGLNMSWSAITAALALIVLDFKDARPCLEKVSYPLLLFFCGMFITVDGFNKTGIPSTF…
>TraesCS4A02G412500
MVLAHTSKVVLGCVAFGIFWVLAVFPSVPFMPVGRTAGSLLGAMLMVLFRVISPEDAYAAIDLPIIGLLFGTMVVSIFLERADMFKYLGNLLQWKSRGPKDLLFRVCIVSAIASALFTNDTCCVVLTEFILKVARQNNLPPQPFLLALATSSNIGSAATPIGNPQNLVIAVESGISFGQFLLGVFPAMIVGVLTNAAILLCYFWRYLAVEPADQERGGVVSTGPELVGDDEVTSHRFTPARMSHVSSLNPDDFDCVSEPIIRSASVNGDLRSRSVNSNSNAAADADMQFSIRSLRSSSMSHEMVEVSTVPVLDGASSRKFTRTASQQRSVIIEDAPPSSPTDDEAAANGDKDKGELPEVVEKRWKVLVWKTAVYLITLGMLIALLMGLNMSWTAITAAL…
>TraesCS4B02G312600
MVLAHTSKVVLGCVAFGIFWVLAVFPSVPFMPVGRTAGSLLGAMLMVLFRVISPEDAYAAIDLPIIGLLFGTMVVSIFLERADMFKYLGNLLQWKSRGPKDLLFRVCIVSAIASALFTNDTCCVVLTEFILKVARQNNLPPQPFLLALATSSNIGSAATPIGNPQNLVIAVESGISFGQFLLGVFPAMIVGVLTNAAILLCYFWRYLNVEPADQERGGVVSTGPEVVGDDEVTSHRFTPARMSHVSSINPDDFDCVSEPIIRSASVNGDHLRSRSVNSNANAADADMQFSIRSLRSSSMSHEMVEVSTVPVLIDGASSRKFTRTASQQRSVIIEDAPPSSPTDDEAAANGDKDKGELPEVVEKRWKVLVWKTAVYLITLGMLIALLMGLNMSWTAITAA…
>TraesCS4B02G361900
MALASLPKVVLGSVAFAIFWMMAVFPSVPFLPIGRTAGSLLSAVLMIVFHVISPDDAYASIDLPILGLLFSTMVVGGYLKNAGMFKHLGTLLAWKSQGGRDLLCRVCVVTALASALFTNDTCCVVLTEFVLELAAERNLPAKPFLLALASSANIGSSATPIGNPQNLVIAFNSKISFPKFLIGILPAMLAGMAVNMVMLLCMYWKDLEGVAPDAAGKQMSVVEEGGRSPSVASLKSPHPFNGTTADDGNESMMEENISTKHPWFMQCTEHRRKLFLKSFAYIVTLGMVVAYMAGLNMSWTAITTAIALVVVDFRDAEPCLVKVSYSLLVFFSGMFITVSGFNKTGLPGAIWNFMAPYSKVDSAGGISVLSVIILLLSNLASNVPTVLLMGNEVATAAAL…
>TraesCS6D02G385600
MAMEPAVKVALGTAAFGIFWVLAVFPAVPFLPIGRTAGSLLGAMLMVLLNVITADEAYAAVDLPILGLLFGTMVVSVYLERADMFRHLGRALSWRSQGGKDLLLRTCAVSALASALFTNDTCCVVLTEFILKIARQNNLPPKPFLLALASSANIGSAATPIGNPQNLVIAVQSGISFGDFVFGILPATLVGVVVNAAILLCLYWRELSDDKCVDVSSHHDALPAEVVDEDDVTSHRFSPATMSHPRRGRLPDGSVLPDAAGCHAHCSCDDPVKPASVNGDAKAAPDGVGIHQRRGSAARVTTKEEEDEYCCFNSAEEKEAAMDEEWKNRLWKTCVYVITFGMLVALLLGLNMSWSAITAALALIVLDFKDARPCLEKVSYPLLLFFCGMFITVDGFNKT…
>ASH_gene6617
MAMASTINIVLGCIGFGVFWVLAVFPAVPLLPIGRTAGALFGAMLMVIFRVISPDEAYEAIDLPILGLLFGTMVVSVYLERADMFKYLGKLLSWKSRGGKDLLFRVCLISAFASALFTNDTSCVVLTEFILKIARQNHLPPQPFLLALASSSNIGSAATPIGNPQNLVIAVQSKISFEKFLFGVFPAMLLGVLLNATVLLCYFWKLLSVVSDQEVVEEAGDLFAEDEVTSHRFSPATMSHLSFENSQEINSALDANAANGDSEPFESFRSRAVVDGESGGIESARISSASRDAFGSVGISQRREDVSSSRRHVRNIGINRMNSAEASSSQCSEDKDSPAERWKRLMWKASVYLVTIGMLISLLVGLNMSWTAITAALALVVLDFKDARPCLEKVSYSLL…
>ASH_gene21453
MVLAGIGKLVLGSIAFGIFWVMAVFPAVPFLPIGRTAGSLLGALLMIIFQVISPAQAYAAVDLPILCLLFGTMVVSIYLEKAHMFRYLGRLLSWRSAGSRDLLCRICLISALASALFTNDTCCIVLTEFVLKFAKQRELPPLPFLLALASSANIGSSATPIGNPQNLVIAVQSHISFGRFLLGVLPAMLVGVCINTAIILCMFWRSLSAPDKKPLPPPTPQALEIEVLSHKFSPARMSHQSTPEVDDVGEGSHRFSPAMMSHPVPAASSSHEVAPDGDVEKGGAPASRHLSPLPDAKNEGEEGEDAERRRSRRALFLKGSVYVVTAGMLVALLMGLNMSWTAITAAIALVVIDFKDAGPCLEKVSYSLLIFFCGMFITVDGFNKTGIPTAFWNLMEPSA…
>ASH_gene4588
MALATTTEVILGSIAFGIFWVLAVFPAVPFLPIGRTAGSLLGALLMIIFRVITPEQAYSAIDMPILSLLFGTMVVSIYLEKALMFKYLGRLLSWKSQGGRDLLCRVCLISAFSSALFTNDTTCIVLTEFALKLAKQNNLPPKPFLLALASSANIGSTTTPIGNPQNLVIAVQSKISFGKFLVGILPAMLVGIFINTSILLCMFWKSLSHKETKKEIVDEALDEGEVLSHRFSPARMSHLSTQNSQENVDGSEVEKNRQQLPIHEEEKLPNKRALFLKVCVYLVTIGMLIALLIGLNMSWTAITAALALVVIDFRDAGPCIDKVSYSLLIFFCGMFITVEGFNKTGIPSAFWNFMEPYARINHASGIAVLSIVILLLSNFASNVPTVLLLGAQVAKSAAA…
>ASH_gene10720
MAMASAIKVALGCVAFGFFWVLAVFPAVPFLPIGRTAGALLGAMLMVVFRVISPEEAYEAIDLPILGLLFGTMVVSIYLERADMFSYLGKFLSWRSRGGKDLLFRICLVSAISSALFTNDTCCVVLTEFVLKIARQNNLPPQPFLLALASSSNIGSAATPIGNPQNLIIAVQSKISFVKFLLGVFPAMLLGVMVNATILLGYFWKMLNVERDQEVAVEAGDVYADDEVNSHRFTPVTLSHLNSANSQDLNSAIDAIAQTEVMVNGGFDPAKRREEVSSSSRRHVRSVISRIDTTSSSSRVSEEREEADHHDERWKRSLWKTSVYVVTVGMLIALLLGVNMSWSAITAALALVVVDFKDARPCLEKVSYSLLIFFCGMFIAVDGFNKTGIPSTLWDSVEP…
>ASH_gene8014
MAMAPTVRVTLGSVAFAIFWVLAVFPAVPFLPIGRTAGSLLGAMLMVVFQVITPEEAFSAVDLPILGLLFGTMVVSVFLERADMFKHLGKLLSWRSCGGRDLLCRICIISAISSAIFTNDTCCVVLTEFILKVARQNNLPPQPLLLALASSANIGSAATPIGNPQNLVIAVQGRISFVEFLFGILPAMVVGIAVNIAILLVYYSKLLSTEKLEEEVESVGAEVIHEDDVTGHRFSPATMSHLNCLNSMEWCDGIDAIVLGSSSSSEYFHVDNVRNRMSVSGTEAQSAVGGTGRNCLKEILWSQALDEKEDTIGRWKNLLWNTCVYLVTMGMLIALLMGLNMSWSAITAALALLVLDFKDARPCLEKVSYSLLIFFCGMFITVDGFNKTGIPSALWEFME…
>LOC_Os02g57620
MAMEPTVKVALGTAAFGIFWVLAVFPAVPFLPIGRTAGSLLGAMLMVLFGVMSADEAYAAVDLPILGLLFGTMVVSVYLERADMFKHLGRLLSWRSQGGKDLLVRTCVVAALASALFTNDTCCVVLTEFILKIARQNNLPPKPFLLALASSANIGSAATPIGNPQNLVIAVQSGISFGQFVFGILPATLVGAVVNAAILLCLYWRHLSDEKCVEVVAPVPTDVVEEEDVTSHRFSPATMSHPRSSSHHHHHQQPGSSLSSPDCEVFEPVKPVPVTSNGDSNNKPDAADAAVVVGIHQRRGGVGGGVRMKEEHAFRWVEEKEEAMEQWKSTVWKTGVYVITLSMLVALLLGLNMSWSAITAALALIVLDFKDARPCLEKVSYPLLLFFCGMFITVDGFNK…
>OsLsi2
MSELASAPKVALGSIAFAVFWMMAVFPSVPFLPIGRTAGSLLSAVLMVIFHVISPDDAYASIDLPILGLLFATMVVGSYLRNAGMFKHLGRLLAWKSQGGRDLMCRVCVVTALASALFTNDTCCVVLTEFVLELAAERNLPAKPFLLALASSANIGSAATPIGNPQNLVIAFNSKITFPKFLMGILPAMLVGMAVNMVMLLCMYWRELGGGAELSVDGKQMEAVEEGRSPASAKSTPQLNGNGNTMMSLEMSENITTKHPWFMQCTEARRKLFLKSFAYVVTVGMVVAYMVGLNMSWTAITTALALVVVDFRDAEPCLDTVSYSLLVFFSGMFITVSGFNKTGLPGAIWDFMAPYSKVNSVGGISVLSVIILLLSNLASNVPTVLLMGDEVAKAAALIS…
>LOC_Os03g05390
MALAGTSKVVLGCVAFGIFWVLAVFPTVPFMPVGRTAGSLLGAMLMVLFRVISPEDAYAAIDLPIIGLLFGTMVVSIFLERADMFKYLGNLLSWKSRGSKDLLFRVCIVSAIASALFTNDTCCVVLTEFILKVARQNNLPPQPFLLALATSSNIGSAATPIGNPQNLVIAVESGISFGQFLLGVFPAMIVGVLTNAAILLCYFWKYLSVEKDQEGGQPAGPEVVADDEVTSHRFTPARMSHVSSLNPDDMDCISEPIIRSNSVRSTSANENLRSRSVNSEADIQLAIKSLRASSMSHEMVEVSTVTDRRDEGASSRKFTRTASQQRSVIIEDSPPSPASNGDKEKEDEVAEKRWRVFVWKTAVYLITLGMLIALLMGLNMSWTAITAALVLLALDFTDA…
>LOC_Os10g31040
MVLASTPKVVLGCVAFTIFWVLAVFPSVPFMPVGRTAGSLLGAMLMVLFRVMTPEEAYAAIDLPILGLLFGTMVVSIFLERADMFKYLGNMLSWKSRGSKDLLFRVCVVSAVASALFTNDTTCVVLTEFILKVARQNNLPPQPFLLALASSSNIGSAATPIGNPQNLVIAVESGITFGQFLLGVFPAMVVGILANTCILLCYFWRYLSADRDQLEGGGGAHGPEVVADEEVTSHRFTPARMSHASSVNDSDCISEPIRRSESMNRADALRSRSYNSEGDIQVAIRSLRASSLSREMVEVSTVCDRRDVVVDGGGGGGPRKITRSTSHQRSVIIEDAPEQHQHPAGLFDGEKDKDDEAIGKRRRWKVIVWKYAVYLTTLGMLAALLLGLNMSWTAITAAL…
>LOC_Os10g39980
MALASLPKVVMGSVAFGVFWMLAVFPSVPFLPIGRTAGALLGAVLMIVFHVISADDAYASIDLPILGLLFATMVVGGYLKNAGMFRHLGRLLAWRSQGGRDLMCRVCVVTALASALFTNDTCCVVLTEFVLELAAERNLPAKPFLLALATSANIGSSATPIGNPQNLVIAFNSKISFISFLLGILPAMLAGMGINMLMLLCMYWKELDGGACSPDEVAAGKQMEAIEEGRRTALNNNKKDDGDAATPASPEDDDGGDAESMMSENISTKHRWFMQCSEHRRKLFLKSFAYVVTVGMLVAYMLGLNMSWTAITTAIALVVVDFRDAEPCLDKVSYSLLVFFSGMFVTVSGFNKTGLPGAIWNVMAPYSKINHVTGVTVLSVIILLLSNLASNVPTVLLMG…
>AT1G02260
MAMAPVIKLVLGSVAFAIFWILAVFPSVPFLPIGRTAGSLFGAMLMVIFQVITPEQAYAAIDLPILGLLFGTMVVSIYLERADMFKYLGTLLSWKSRGPKDLLCRVCLVSAVSSALFTNDTSCVVLTEFVLKIARQKNLPPHPFLLALATSANIGSSATPIGNPQNLVIAVQSKIPFWEFLLGVFPAMIVGITVNAMLLLGMYWRLLSDHKEDEEEVQNADSEVVAQEDVQSHRFSPATFSPVSSEDSNLRMDAAETLRNRAGSAGESELISCNSNASREQHNDAESQGESNNTNNMFQTKRWRRVLWKSSVYFITLGMLISLLMGLNMSWTAITAALALVVLDFKDARPSLEKVSYSLLIFFCGMFITVDGFNKTGIPTALWDLMEPYAKIDQAKGIA…
>Bradi3g27800
MVLASTPKVVLGCVAFSIFWVLAVFPSVPFLPVGRTAGSLLGAMLMVLFRVMTPEEAYAAIDLPILGLLFGTMVVSIFLERADMFQYLGSMLSWKSRGSKDLLFRVCLVSAVASALFTNDTTCVVLTEFILKVARQNNLPPQPFLLALASSSNIGSSATPIGNPQNLVIAVESGISFGAFLFGIFPAMILGVITNTCILLCYFWKYLSVDKEKDQEAPAAAAAGAEVVTVDDEVTASHRFTPARMSHASSFNADVGDCIGEPMRRSDSMSRAGNGDAMAMAMRSRSYNSSEGDIQVAIRSLRASSLSQEMVEVSTVCDGRRDEGPRKITRTTSHQRSVIIEDAPELELADSDKEKPEEAARQQKSWKVLVWKAAVYLTTLGMLISLLMGLNMSWTAITA…
>Bradi3g32730
MSQLASLPKVILGSASFGVFWVLAVFPSVPFLPIGRTAGALLSAALMILFHVINPDDAYASIDLPILGLLFATMVVGGYLKQAGMFAHLGRLLAWRCRPGGRDLLCRVCVVTALASALFTNDTCCVVLTEFVLQLAADRKLPAKPFLLALATSANIGSSATPIGNPQNLVIAFSSKISFVGFLLGVLPAMLAGMAVNMVLLLCMYWKDLAPGDMAAGNSKEMEMEDVVVVEEGSGLPSPPSTLVATGAGEEDDQESSISTKHRWFMECTERRRRVFLKSFAYVATAGMVVAYMMGLNMSWTAITTAVALVVADFRDAERCLGKVSYSLLVFFSGMFVTVSGFNKTGLPGAIWNVVAPYSRIDHVSGVTVLSLIILLLSNLASNVPTVLLMGDEVAASAA…
>Bradi3g55840
MAMEPTLKVVLGTASFAVFWILAVFPAVPFLPIGRTAGSLLGAMLMVLFNVITADEAYAAVDLPILGLLFGTMVVSVYLERADMFRHLGALLSWRCHGGKDLLVRVCAVSALASALFTNDTCCVVLTEFILKIARQNNLPPKPFLLALASSANIGSAATPIGNPQNLVIAVQSGISFGEFVFGILPATLVGVVMNAGILLCLYWRELDSDEKKCGGAIDVVQDVATEVVEEEDVTSHRFSPATMSHPRRRQLGLDLDAGNGEVAQFYEPVKPDGKVLDGMHQRRGGGAMKGVAVKEEYCGFHSVDEKEEAMEEWKSRLWKTCVYAITFGMLVALLLGLNMSWSAITAALALIVLDFKDARPCLEKVSYPLLLFFCGMFITVDGFNKTGIPSTFWEFMEP…
>Bradi1g78100
MVLASLPKVVLGSIAFGIFWMMAVFPSVPFLPIGRTAGSLLSAVLMIVFHVISPDDAYASIDLPILGLLFSTMVVGGYLKNAGMFKHLGTLLAWKSQGGRDLLCRVCVVTALASALFTNDTCCVVLTEFVLELAAERNLPAKPFLLALASSANIGSSATPIGNPQNLVIAFNSKIPFPKFLLGILPAMLAGMAVNMVMLLAMYWKDLEGTSPCMANNGKQMEAIEEGRSPSVASLKSPHPITGAMVVDDGDSMMEENISTKHPWFMQCTEQRRKLFLKSFAYIVTVGMVVAYMVGLNMSWTAITTAIALVVVDFRDAEPCLVKVSYSLLVFFSGMFITVSGFNKTGLPGAIWDFMAPYSKVDSVGGISVLSVIILLLSNLASNVPTVLLMGNEVATAAA…
>Bradi1g75220
MALASTSKVVLGCIAFGIFWVLAVFPSVPFMPVGRTAGSLLGAMLMVLFRVISPEDAYAAIDLPIIGLLFGTMVVSIFLERADMFKYLGNLLQWKSRGSKDLLFRVCIVSAIASALFTNDTCCVVLTEFILKVARQNNLPPQPFLLALATSSNIGSAATPIGNPQNLVIAVESGISFGQFLLGVFPAMIVGVLTNAAILLCYFWRYLSVDDPAAAAAAGGFDQERQAGQDQMVNEDEVTSHRFTPARMSHVSSLNPDDFDCVSEPIIRSASVNDTSLRSRSVNSEAGGGGELQFSIKSLRSSSMSHEMVEVSTVKAAMDEGASSRKFTRTASQQRSVIIEDAPPDAGVNGGVNGDEKEKEPEAVAEKRWRVFVWKTAVYLITLGMLIALLMGLNMSWTA…
>evm.TU.AsparagusV1_07.1854.V1.1
MALAPTTKIALGSVAFAIFWILAVFPAVSFLPIGRTAGSLLGAMLMVLFRVITPDEAYSAIDLPILGLLFGTMVVSVFLEKADMFKYLGKLLSWKSRGGKDLMCRICIVSAISSALFTNDTCCVVLTEFVLKVARQNNLPPQPFLLALASSANIGSSATPIGNPQNLVIAVQSGISFGRFLLGILPAMLVGVLVNIIILLCHFWKLLSTEKDEEAASDVAELVVEDDVSSHRFSPATMSHLTSPNNQEQHNSGSDAIIRSPSLHKETLRNRIVSTEHDIQSIASGELDSARVSCDSKDEVTQQGEEVPSSIGRSVIEGDNFVSPQEKEASTERWKNVLWKACVYLVTLGMLVALLMGLDMSWTAITAALALVVLDFKDARPCLEKVSYSLLIFFCGMFI…
>GSVIVG01019733001
MKKKKKTEIQRPLLLTIESFDLLETLQYLPASAQIGFPFIDRDPDLFSILLSLLRTGNLPSKAKAVDLQDLFSEAKFYGIESLLVSSLSNPSQFDAFNLEKSLILPLNGRDSPSAISTTMFGSVHVAHGSKITSFDWSLQRKSTILTRFSAVDSLLALSPSVAAAGATDFSGLQILDLENGYVKETLNWENVTRSSSTVQAIGSSPKFLFTSFESGRRNSNSIVVFDIENLKPVSEIGTNEIYGADLDSGIPATKLSWISDYNLLMASGSHSGPSGVCGNIKLWDVRSGNLVWELKEKVDCFSDVTVSENLSAIFKVGVNSGEVFLMDLRNLGAMNTWVPTGETRRVVNGKKEGVGCKIGSHGNQVFCSKGGNLELWSEVFMGSTIKIAEMVLAPTEKV…
>GSVIVG01028896001
MAVSAKLVLGSIAFAIFWVLAVFPAVPFLPIGRTAGSLLGAMLMVSFRVITPDQAYDAIDLPILGLLFGTMVVSIYLERADMFKYLGKLLSWKSLGAKDLLCRICLISAISSSLFTNDTTCVVLTEFVLKIARQHNLPPHPFLLALASSANIGSSATPIGNPQNLVIALESKISFGDFVLGILPAMLVGVLVNALILLCMYWRFSGDENQNILSNGTASMDEPGDAVFMQSLDEKENPTTKWKRLLWKPCVYLVTIGMLISLLMGLNMSWTAIAAALALVVLDFKDARPSLEKVSYSLLIFFCGMFITVDGFNKTGIPSAVWDLMEPYAKIDHVSGIAVLAVVILVLSNVASNVPTVLLLGARVAASAAQISAAEEKKAWLILAWVSTVAGNLSLLGSA…
>ATR0680G267
MALATTVKVVLGTIAFSMFWVLAVFPAVPFLPIGRTAGSLLGAMLMVIFRVVTPEQAYEAIDLPILGLLFGTMVVSIYLERADMFKYLGKFLSWKSKGGKDLLVRICLVSALASALFTNDTCCVVLTEFVLKIARQNNLPPQPFLLALASSANIGSSATPIGNPQNLVIAVQSGISFGKFLKGIIPAMLVGIVINALILLAMFWKILSIEKDEEGAMSEAIAEDEVNSHQFSPATMSHLTSTASQDIDGGVESPSVNGELGMAESLRNRVSVGDIEIMRSRTSASETDNIRGIGKGVEPETVDQVGCTGREDGVSSRKFSRPPSVMNGSREMGSVHSTSDEKEGFLERWRKVIWKVCVYLVTVGMLVALLMGMNMSWTAITAALALVVLDFKDARPSLE…
>Zm00001d032828
MTLASTDKVVLGCIAFSIFWVLAVFPSVPFMPVGRTAGSLLGAMLMVLFRVMTPEEAYKAIDLPILGLLFGTMVVSIFLERADMFKYLGSALAWRSRGSKDLLFRVCLVSAVASALFTNDTCCVVLTEFILKLARQNNLPPQPFLLALASSSNIGSSATPIGNPQNLVIAVQSGITFGQFLVGVFPAMIVGVAANTCILLCYFWRCLSAPEKDQEGGAAAAGPDVAVVADEEVTSHRFTPARMSRASSVNGGGADADCVGELIRRSDSLSRADTTLGMSMRSRSYNSEGGDIQVAIRSMRASSMSQEMVEVSTVCDRRDDGGAGPRKVTRTTSHQRSVIIEDAPEADAADDDDDGHKGKDGDSVTNKEKRWKVLVWKTAVYLTTLGMLAALLMGLNMSW…
>Zm00001d029842
MSQLAPLPKVVMGSLAFGVFWMLAVFPSVPFLPIGRTAGALLGAVLMIVFHVISADDAYASIDLPILGLLFATMVVGGYLKGAGMFKHLGKLLAWRSQGGRDLLCRVCVVTALASALFTNDTCCVVLTEFVLELAAERNLPAKPFLLALATSANIGSSATPIGNPQNLVIAFNSKITFLSFFFGILPAMLAGMGVNTVMLLCMYWNDLEGAAACGSPDDEKEMEAVEEGRSPASVLSLKSSPTAAQHVALRQRQNGNGNGHGHGHDADDDDPDSMMSENIPTKHRWFMQCSEHRRKLFLKSFAYVVTVGMLVAYMLGLNMSWTAITTAIALVVVDFRDAEPCLDKVSYSLLVFFSGMFVTVSGFNKTGLPGAIWNFMAPYAKINHVSGVTVLSLIILLL…
>Zm00001d027667
MALAGTSKVVLGCIAFGIFWVMAVFPTVPFMPVGRTAGSLLGAMLMVLFRVISPEDAYAAIDLPIIGLLFGTMVVSIFLERADMFKYLGNLLSWKSRGSKDLLFRVCIVSAFASALFTNDTCCVVLTEFILKVARQNNLPPQPFLLALATSSNIGSAATPIGNPQNLVIAVESGISFGQFLLGVFPAMIVGVLTNAAILLLYFWKYLSVEKDQEGGQPTGPEVVADDEVTSHRFTPARMSHVSSLNPDDMDCVSEPIIRSNSVSTTGNENLRSRSINSEADIQLAIKSLRASSMSHEMVEVSTVPDRRDEGASSRKFTRTASQQRSVIIEDLAPSPEINGEKEKETEVAEKRWKVLVWKTAVYLITLGMLIALLMGLNMSWTAITAALVLLALDFTDAQ…
>Zm00001d051883
MAMDPVLKVALGSAAFAVFWVLAVFPAVPFLPIGRTAGSLLGAMLMVLLGVMSADDAYAAVDLPILGLLFGTMVVSVYLERADMFRHLGRLLSWRSQGGRDLLVRTCAVSALASALFTNDTCCVVLTEFILKIARQNNLPPRPFLLALASSANIGSAATPIGNPQNLVIAVQSGISFGGFVFGILPATLVGSVVNAAILLALYWNQLDGGCKPAAGAQEVVAVPTEVVEEEDVTSHRFSPATMSHLLLRRAQSQQVPAGYDDAANQDPVKPPNGVHHRRKAAVNGDCDGDGDRYYSSFSSTSSSTEEASAKQPEDDEEEVEEEWQSRVWKMCVYVITLGMLVALLLGLNMSWSAITAALALIVLDFKDARPCLEKVSYPLLLFFCGMFITVDGFNKTGI…
>Zm00001d014102
MTLASTDKVVLGCVAFSIFWVLAVFPSVPFMPVGRTAGSLLGAMLMVLFRVMTPDEAYKAIDLPILGLLFGTMVVSIFLERADMFEYLGGALAWRSRGSKDLLLRVCLVSAVASALFTNDTCCVVLTEFILKLARQNGLPPQPFLLALASSSNIGSAATPIGNPQNLVIAVQSGITFGQFLVGVFPAMAVGVAANTCVLLCYFWRYLAAPEKDQEAGPDAVVADEEVTSHRFTPARMSHASSMNGGFDGDCVSEPMRRSESLGRADALRSRSYNSEGDIQVSIRSMRASSLSQEMVDVSTVGDGPRKITRSTSQQRSVIIEDAPPEADDDAHKGKDGDDDDVKVKRWKVVVWKSAVYLTTLGMLVALLMGLNMSWSAITAALVLLALDFTDAQACLEKV…
>LP016684
MALASLPKVILGSLAFAVFWMMAVFPSVPFLPIGRTAGSLLSAVLMIVFHVISPDDAYASIDLPILGLLFSTMVVGGYLKNAGMFKHLGTLLAWKSQGGRDLLCRVCVVTALASALFTNDTCCVVLTEFVLELAAERNLPAKPFLLALASSANIGSSATPIGNPQNLVIAFNSKISFPKFLLGILPAMLAGMAVNMVMLLCMYWKDLEGVSPDAVDAGKQMHAVEEGRSPSIASLKSPHTLNPLNGSAINDDGESMMEENLSTKHPWFMQCTEHHRKLFLKSFAYIVTVGMVVAYMVGLNMSWTAITTAIALVVVDFRDAEPCLVKVSYSLLVFFSGMFITVSGFNKTGLPSAIWNFMAPYSKVNSAGGISVLSIIILLLSNLASNVPTVLLMGNEVAT…
>LP017331
MVLASTSKVVLGCVAFGIFWVLAVFPSVPFMPVGRTAGSLLGAMLMVLFRVITPEDAYAAIDLPIIGLLFGTMVVSIFLERADMFKYLGNLLQWKSRGSKDLLFRVCIVSAIASALFTNDTCCVVLTEFILKVARQNNLPPQPFLLALATSSNIGSAATPIGNPQNLVIAVESGISFGQFLLGVFPAMIVGVLTNAAILLCYFWRYLSVEPTDQQERGAANGPEVVADDEVTSHRFTPARMSHVSSINPDDFDCVSEPIIRSASVNASVNGDLRSRSINSEADMQFSIKSLRSSSMSHEMVEVSTVPAATLDGASSRKFTRTASQQRSVIIEDAPPSPPDSVAADGEKDKELPEVVEKRWRVLVWKTAVYLITLGMLIALLMGLNMSWTAITAALVLLA…
>LP028380
MAMEPTVKVALGTASFAIFWVLAVFPAVPFLPIGRTAGSLLGAMLMVLFNVITADEAYAAVDLPILGLLFGTMVVSVYLERADMFRHLGRLLSWRSQGGKDLLVRTCVVSALASALFTNDTCCVVLTEFILKIARQNNLPPKPFLLALASSANIGSAATPIGNPQNLVIAVQSGISFGDFVFGILPATLVGVVVNAGMLLCLYWRELSDEKCVDVAHDDAVEVVEEDDVTSHRFTPATMSHPRGRGAGQIAPDAAGGCDAHCCCEPVKPDATANGGDATKVGIHQRRGGAVGVNGTVVSKEEEEYNSVEEKEELAMEEWKNKLWKTCVYVITFGMLVALLLGLNMSWSAITAALALIVLDFKDARPCLEKVSYPLLLFFCGMFITVDGFNKTGIPSSFW…
>LP028538
MVLASTPKVVLGCVAFVIFWVLAVFPSVPFLPVGRTAGSLLGAMLMVLFRVMTPEEAYAAIDLPILGLLFGTMVVSIFLERADMFQYLGSMLSWKSRGSKDLLFRVCLVSAVASALFTNDTTCVVLTEFILKVARQNNLPPQPFLLALASSSNIGSSATPIGNPQNLVIAVTSGISFGSFLFGIFPAMIVGVLTNVFILLCYFWKYLSVEKVRDQEAAAHELVVADDEVSSHRFTPARMSHASSVNGDADYMRSDSMTRGGVGDTLRSRSYNSEGDRDIQVAIRSLRASSMSQEMVEVSTVCDRGRDDGPRKVTRTTSHQRSVIIEDAPEKDACFHEKEKPQEEEEMKRKTWKVFVWKTAVYLTTLGMLIALLMGLNMSWSAITAALVLLALDFTDAQA…
>LP030792
MALASLSKVVLGSAAFGVFWVLAVFPSVPFLPIGRTAGALLSAALMVVFHVISPDDAYASVDLPILGLLFAAMVRRGYSKRRRHGGRDLLCRVCVVTALASALFTNDTCCVVLTEFVLELAAERNLPAKPFLLALATSANIGSSATPIGNPQNLVIAFNSKISFVSFFLGILPAMLAGMAVNMVMLLCMYWKDLERVSPDAESKEMVAVEEGRRPSPLTAATLKSPARVLSADDHDSVMAESISTKHRWFMQCSEPQRRLFLKSFAYIVTAGMLVAYMLGLNMSWTAITTAVALIVVDFRDAEACLGKVSYSLLVFFTGMFVTVSGFNKTGLPGAIWNVMAPYSKINHVSGVTVLSLIILLLSNLASNVPTVLLMGDEVAASAATISPAAVTRSWLLLA…
>p5.00_sc00633_p0003
MALAPTAEVVLGSIAFGIFWVLAVFPAVPFLPIGRTAGSLLGALLMVIFRVITPEQAYASIDIPILSLLFGTMVVSIYLERAHMFKYLGWFLSWKSKGGKDLLCRVCLISALSSALFTNDTSCIVLTEFVLKLARQHNLPPKPFLLALASSANIGSTATPIGNPQNLVIAVQSKISFGKFLTGILPAMLIGVVINIALLLCMFWNTLKINKVDEEVMEEAVDEDEVSSHKFSPARMSHVTQEGACGDDVGKNRPRTKIASLQVSDVKRLLTKKALILKGCVYLVTIGMLISLLMGLNMSWTAISAALALVVIDFQDAGPCLDKVSYSLLIFFCGMFITVDGFNQTGLPSALWNFMEPYARINHASGVVVLSLVILLLSNFASNVPTVLLLGAQVAKSAA…
>p5.00_sc00134_p0065
MAMAPTVKVVLGSIAFGIFWVLAVFPAVPFLPIGRTAGSLLGAMLMVIFRVITPEDAYAAIDLPILGLLFGTMVVSAYLERADMFKYLGKLLSWKSRGSKDLLFRICLVSAISSALFTNDTSCVVLTEFILKIARQNNLPPQPFLLALASSANIGSAATPIGNPQNLVIAVQSKISFGKFLFGLVPAMLVGVLVNAAILLCYYWKLLSSEKDVEVAQAAKDMIAEEDVTSHRFSPATMSHLGSMNSQDWNSMIESIPQSPSINGEFGHVETLRNRVSYSENDIRPATSAGTESAKVSNASKELGGVGGIPQRREEGASGRRYVRNGSWMSGMKEGFSNLSLEEKEIPVERWKRLLWKTGVYVVTIGMLIALLMGLNMSWSAITAALALIVLDFKDARPS…
>p5.00_sc00017_p0201
MAMAHTVKVVLGSVAFAIFWVLAVFPAVPFLPIGRTAGSLLGAMLMVTFQVITPEEAFAAIDLPILGLLFGTMVVSVYLERADMFKYLGKLLSWKSRGGKDLLCRICLVSAVSSALFTNDTCCVVLTEFILKIARQNNLPPQPFLLALASSANIGSSTTPIGNPQNLVIAVQSKISFGKFLSGILPAMLVGVVVNSAILLCYYWKRLSNEKDVEVAQAAKDVVDEEDVTSHRFSPATMSHLACTTSQDWSSAIDSITQCLPINGDIGHAGTLRNRISFSEHGMQSAISGGAEFMKVSNASKEVAGVGGVSQKREEGVSVGRYVRTGSRMSGLKEGFSHHSLEEKEIPMERWKRLLWKICVYIVTIGMLIALLMGRNMSWSAITAALALIVLDFKDARPS…
>p5.00_sc00441_p0002
MGLTGAVKVVLGSIAFGIFWVLAVFPAVPFLPIGRTAGSLLGAMLMVIFQVISPDEAYEAIDLPILGLLFGTMVVSVFLERADMFKYLGRLLSWKSRGGKDLLFRICLISAIASALFTNDTCCVVLTEFILKIARQNNLPPQPFLLALASSANIGSAATPIGNPQNLVIAVWSGISFERFLWGILPAMIVGILMNVAILLIYFWKLLSIEKDEEVASVTGDVVVEDDMNLHRFSPATMSHVTSMGSQDFGLAVDPGRAVSHRSRTSSMDIDIQTPWSGGIESMRPSNASREVVEGAGISLSRDEVVTSRSVVRGTSNPRSSPIGDASVRSADEEGLIKRWKRAWWKTCVYLVTVGMLIALLMGLNMSWSAITAALALVVLDFKDARPCLEKVSYSLLIF…
>p5.00_sc00097_p0014
MALAPTVEVVLGSIAFGIFWVLAVFPAVPFLPIGRTAGSLLGALLMVIFRVITPEQAYASIDIPILSLLFGTMVVSIYLERAHMFKYLGWLLSWKSKGGKDLLCRICLISALSSALFTNDTSCIVLTEFVLKLARQHNLPPRPFLLALASSANIGSTATPIGNPQNLVIAVQSKISFGKFFIGILPAMLIGVVINITIILCMFWNTLKVNKVEEEVMEEAVDEDEVTSHTFSPARMSHLTQEGACGDDVGKSSSRVKAASFKVPDMKKLLSKKAMILKGCVYLVTIGMLISLLMGLNMSWTALSAALALVVIDFKDAGPCLDKVSYSLLIFFCGMFITVDGFNKTGLPSALWNFMEPYARINHASGVAVLALVILLLSNFASNVPTVLLLGAQVAKSAA…
>p5.00_sc00085_p0011
MAMAGPVKVVLGSVAFGIFWVLAVFPAVPFLPIGRTAGSLLGAMLMVIFRVISPEEAYDAIDLPILGLLFGTMVVSVFLERADMFKYLGKLLSWKSRGGKDLLFRICLISAVASALFTNDTCCVVLTEFILKIARQNNLPPQPFLLALASSSNIGSAATPIGNPQNLVIAVQSGISFERFLWGILPAMIVGILMNAAILLVYFWKLLSIEKDEEVVSTAGDMMVEDDVTLHRFSPATMSHVTSMNSQEFGSAIDAVVLNGDFGRPDGQRSRTNSIDIDIQTASSGGIESTRVSNASREVVDGAGISLRREEGVTSRRIVRGTSNLRNSPRENALVQSSDEKESSIERWKKLWWKTCVYLVTIGMLVALLMGLNMSWSAITAALALVVLDFKDARPCLEK…
>p5.00_sc00399_p0001
MALAPTVEVVLGSIAFGIFWVLAVFPAVPFLPIGRTAGSLLGASLMVIFRVITPGQAYAAIDIPILSLLFGTMVVSIYLERAHMFKYLGRLLSWKSKGGKDLLCRICLISALSSAVFTNDTSCIVLTEFVLKLARQHNLPPRPFLLALASSANIGSSATPIGNPQNLVIAVEGKISFEKFFIGVAPAMLIGVVINIALLLCMFWKELSVTRTAEEVMEEAVVEDEVLSHKFSPARMSHTPERNASSGKKAEERVMEEVAVEDEVSSHKFSPARMSHMSPEAAHENDVEKKSSWANGFAKPSLQVSDVKKLLGKKALILKTCVYLVTIGMLIALLMGLNMSWTAITAALVLVIIDFRDAGPCLEKVSYSLLIFFCGMFITVDGFNRTGLPSALWNALEPY…
>Sspon.01G0002780-1P
MALAGTSKVVLGCIAFGIFWVMAVFPTVPFMPVGRTAGSLLGAMLMVLFRVISPEDAYAAIDLPIIGLLFGTMVVSIFLERADMFKYLGNLLSWKSRGSKDLLFRVCIVSAFASALFTNDTCCVVLTEFILKVARQNNLPPQPFLLALATSSNIGSAATPIGNPQNLVIAVESGISFGQFLLGVFPAMIVGVLTNAAILLLYFWKYLSVEKDQEGGQPTGPEVVADDEVTSHRFTPARMSHVSSLNPDDVDCISEPIIRSNSVRSSVNENLRSRSVNSEADIQLAIKSLRASSMSHELVEVSTVSDRKDEGASSRKFTRTASQQRSVIIEDLAPSSPEINGEKEKETEVAEKRWKIVVWKTAVYLITLGMLIALLMGLNMSWTAITAALVLLALDFTDA…
>Sspon.01G0015420-1A
MTQLAPLPKVVMGSLAFGVFWMLAVFPSVPFLPIGRTAGALLGAVLMIVFHVISADDAYASIDLPILGLLFATMVVGGYLKGAGMFKHLGKLLAWRSQGGRDLLCRVCVVTALASALFTNDTCCVVLTEFVLELAAERNLPAKPFLLALATSANIGSSATPIGNPQNLVIAFNSKITFLQFFFGILPAMLAGMGVNTVMLLCMYWKDLEGACSPDEVANGKEMEAVEEGRSPASVLSLKNSPTATAAAHGALRQRHGHDADDDPDSMMSENIPTKHRWFMQCSEHRRKLFLKSFAYVVTVGMLVAYMLGLNMSWTAITTAIALVVVDFRDAEPCLDKVSYSLLVFFSGMFVTVSGFNKTGLPGAIWNFMAPYAKINHVSGVTVLSLIILLLSNLASNVP…
>Sspon.01G0002780-1A
MALAGTSKVVLGCIAFGIFWVMAVFPTVPFMPVGRTAGSLLGAMLMVLFRVISPEDAYAAIDLPIIGLLFGTMVVSIFLERADMFKYLGNLLSWKSRGSKDLLFRVCIVSAFASALFTNDTCCVVLTEFILKVARQNNLPPQPFLLALATSSNIGSAATPIGNPQNLVIAVESGISFGQFLLGVFPAMIVGVLTNAAILLLYFWKYLSVEKDQEGGQPTGPEVVADDEVTSHRFTPARMSHVSSLNPDDVDCISEPIIRSNSVRSSVNENLRSRSVNSEADIQLAIKSLRASSMSHELVEVSTVSDRKDEGASSRKFTRTASQQRSVIIEDLAPSSPDINGEKEKETEVAEKRWKIVVWKTAVYLITLGMLIALLMGLNMSWTAITAALVLLALDFTDA…
>Sspon.01G0000410-1A
MALASLAKVVLGSLAFGVFWVLAVFPSVPFMPIGRTAGALLSAVLMIVFHVISPDDAYASVDLPILGLLFATMVVGSYLKSAGMFKHLGTLLAWRSQGGRDLLCRVCVVTALASALFTNDTCCVVLTEFVLELAAERNLPAKPFLLALASSANIGSSATPIGNPQNLVIAFNSKIPFPKFLLGILPAMLAGMAVNMVMLLCMYWKDLDGSSSPIDVDGKRMEAVEEGAGVEPSPKLQLGSTNGGGNGYMSPLMTENISTKHPWFMQCTEERRKLFLKSFAYIVTVGMVIAYMVGLNMSWTAITTAIALVVVDFRDAEPCLNTVSYSLLVFFSGMFITVSGFNKTGLPAAIWNFMAPYSKVNSVGGISVLSIIILLLSNLASNVPTVLLMGGEVASAAEL…
>Sspon.01G0000410-2P
MTQLAPLPKVVMGSLAFGVFWMLAVFPSVPFLPIGRTAGALLGAVLMIVFHVISADDAYASIDLPILGLLFATMVVGGYLKGAGMFKHLGKLLAWRSQGGRDLLCRVCVVTALASALFTNDTCCVVLTEFVLELAAERNLPAKPFLLALATSANIGSSATPIGNPQNLVIAFNSKITFLQFFFGILPAMLAGMGVNTVMLLCMYWKDLEGACSPDEVANGKEMEAVEEGRSPASVLSLKNSPTATAAAHGALRQRHGHDADDDPDSMMSENIPTKHRWFMQCSEHRRKLFLKSFAYVVTVGMLVAYMLGLNMSWTAITTAIALVVVDFRDAEPCLDKVRLRTQPGRQRTTSARVVGMHISCRGCVQVSYSLLVFFSGMFVTVSGFNKTGLPGAIWNFMA…
>Sspon.01G0000410-1P
MALASLAKVVLGSLAFGVFWVLAVFPSVPFMPIGRTAGALLSAVLMIVFHVISPDDAYASVDLPILGLLFATMVVGSYLKSAGMFKHLGTLLAWRSQGGRDLLCRVCVVTALASALFTNDTCCVVLTEFVLELAAERNLPAKPFLLALASSANIGSSATPIGNPQNLVIAFNSKIPFPKFLLGILPAMLAGMAVNMVMLLCMYWKDLDGSSSPIDVDGKRMEAVEEGAGVEPSPKLQLGSTNGGGNGYMSPLMTENISTKHPWFMQCTEERRKLFLKSFAYIVTVGMVIAYMVGLNMSWTAITTAIALVVVDFRDAEPCLNTVSYSLLVFFSGMFITVSGFNKTGLPAAIWNFMAPYSKVNSVGGISVLSIIILLLSNLASNVPTVLLMGGEVASAAEL…
>Sspon.01G0000410-2C
MALASLAKVVLGSLAFGVFWVLAVFPSVPFMPIGRTAGALLSAVLMIVFHVISPDDAYASVDLPILGLLFATMVVGSYLKSAGMFKHLGTLLAWRSQGGRDLLCRVCVVTALASALFTNDTCCVVLTEFVLELAAERNLPAKPFLLALASSANIGSSATPIGNPQNLVIAFNSKIPFPKFLLGILPAMLAGMAVNMVMLLCMYWKDLDGSSSPIDVDGKRMEAVEEGAGVEPSPKLQLGSTNGGGNGYMSPLMTENISTKHPWFMQCTEERRKLFLKSFAYIVTVGMVIAYMVGLNMSWTAITTAIALVVVDFRDAEPCLNTVSYSLLVFFSGMFITVSGFNKTGLPAAIWNFMAPYSKVNSVGGISVLSIIILLLSNLASNVPTVLLMGGEVASAAEL…
>Sspon.01G0015420-2B
MTQLAPLPKVVMGSLAFGVFWMLAVFPSVPFLPIGRTAGALLGAVLMIVFHVISADDAYASIDLPILGLLFATMVVGGYLKGAGMFKHLGKLLAWRSQGGRDLLCRVCVVTALASALFTNDTCCVVLTEFVLELAAERNLPAKPFLLALATSANIGSSATPIGNPQNLVIAFNSKITFLQFFFGILPAMLAGTGVNTVMLLCMYWKDLEGADEVAAAAGKEMEAVEEGRSPASVLSLKNSPTAAAQLGGALRQRQSSHDHDADDDPDSMMSENIPTKHRWFMQCSEHRRKLFLKSFAYVVTVGMLVAYMLGLNMSWTAITTAIALVVVDFRDAEPCLDKVSYSLLVFFSGMFVTVSGFNKTGLPGAIWNFMAPYAKINHVSGVTVLSLIILLLSNLASN…
>Sspon.01G0000410-3D
MALASLAKVVLGSLAFGVFWVLAVFPSVPFMPIGRTAGALLSAVLMIVFHVISPDDAYASVDLPILGLLFATMVVGSYLKSAGMFKHLGTLLAWRSQGGRDLLCRVCVVTALASALFTNDTCCVVLTEFVLELAAERNLPAKPFLLALASSANIGSSATPIGNPQNLVIAFNSKIPFPKFLLGILPAMLAGMAVNMVMLLCMYWKDLDGSSSPIDVDGKRMEAVEEGAGVEPSPKLQLGSTNGGGNGYMSPLMTENISTKHPWFMQCTEERRKLFLKSFAYIVTVGMVIAYMVGLNMSWTAITTAIALVVVDFRDAEPCLNTVSYSLLVFFSGMFITVSGFNKTGLPAAIWNFMAPYSKVNSVGGISVLSIIILLLSNLASNVPTVLLMGGEVASAAEL…
>Sspon.01G0000410-3P
MTQLAPLPKVVMGSLAFGVFWMLAVFPSVPFLPIGRTAGALLGAVLMIVFHVISADDAYASIDLPILGLLFATMVVGGYLKGAGMFKHLGKLLAWRSQGGRDLLCRVCVVTALASALFTNDTCCVVLTEFVLELAAERNLPAKPFLLALATSANIGSSATPIGNPQNLVIAFNSKITFLQFFFGILPAMLAGMGVNTVMLLCMYWKDLEGACSPDEVANGKEMEAVEEGRSPASVLSLKNSPTATAAAHGALRQRHGHDADDDPDSMMSENIPTKHRWFMQCSEHRRKLFLKSFAYVVTVGMLVAYMLGLNMSWTAITTAIALVVVDFRDAEPCLDKVSYSLLVFFSGMFVTVSGFNKTGLPGAIWNFMAPYAKINHVSGVTVLSLIILLLSNLASNVP…
>Sspon.04G0000300-2B
MFMFLPACLKNTPSHLGGSSFFPICSLPIYRTRVHQLSDLKVSPSRLPVPARFQFFGGWWLGAESDPRARNKKKKKKKPSGAAMAMEPMLKVVLGSAAFAVFWVLAVFPAVPFLPIGRTAGSLLGAMLMVLLGVMSADEAYAAVDLPILGLLFGTMVVSVYLERADMFRHLGRLLSWRSQGGRDLLVRTCAVSALSSALFTNDTCCVVLTEFILKIARQNNLPPRPFLLALASSANIGSAATPIGNPQNLVIAVQSGISFGQFVFGILPATLVGSVVNAAVLLALYWNQLDGGCKLAGGRGAEEVVSVPTEVVEEEDVTSHRFSPATMSHLLRRGSQQQGAAGYDEAVPVVVHQDPVKPANGVHHRRNGTTTAAVVNGKDPVNPLHEDDPDADADADDW…
>Sspon.04G0000300-1P
MVVSVYLERADMFRHLGRLLSWRSQGGRDLLVRTCAVSALSSALFTNDTCCVVLTEFILKIARQNNLPPRPFLLALASSANIGSAATPIGNPQNLVIARHLVRAVRVRHPPATLVGSVVNAAVLLALYWNQLDGGCKPAGGRGAEEVVAVPTEVVEEEDVTSHRFSPATMSHLLRRGSQQQGAAGYDEAVPVPVVAHQDPVKPANGVHHRRNGTTTAAVVNGKDPVNPLHEDDPDADADADADDWNSKAWKTCVYVITLGMLVALLLGLNMSWSAITAALALIVLDFKDARPCLEKVSYPLLLFFCGMFITVDGFNKTGIPSAFWEFMEPYARIDTPTGTAVLAAVILLLSNVASNVPTGHPAAGRPRGGVGGGHLPAAETNAWLILAWTSTVAGNLSL…
>Sspon.04G0000300-1A
MAMEPMLKVVLGSAAFAVFWVLAVFPAVPFLPIGRTAGSLLGAMLMVLLGVMSADEAYAAVDLPILGLLFGTMVVSVYLERADMFRHLGRLLSWRSQGGRDLLVRTCAVSALSSALFTNDTCCVVLTEFILKIARQNNLPPRPFLLALASSANIGSAATPIGNPQNLVIAVQSGISFGQFVFGILPATLVGSVVNAAVLLALYWNQLDGGCKPAGGRGAEEVVAVPTEVVEEEDVTSHRFSPATMSHLLRRGSQQQGAAGYDEAVPVPAVVHQDPVKPANGVHHRRNGTTTAAVVNGKDPVNPLHEDDPDADADADADDWNSKAWKTCVYVITLGMLVALLLGLNMSWSAITAALALIVLDFKDARPCLEKVSYPLLLFFCGMFITVDGFNKTGIPSAF…
>Sspon.04G0000300-3C
MAMEPMLKVVLGSAAFAVFWVLAVFPAVPFLPIGRTAGSLLGAMLMVLLGVMSADEAYAAADLPILGLLFGTMVVSVYLERADMFRHLGRLLSWRSQGGRDLLVRTCAVSALSSALFTNDTCCVVLTEFILKIARQNNLPPRPFLLALASSANIGSAATPIGNPQNLVIAVQSGISFGQFVFGILPATLVGSVVNAAVLLALYWNQLDGGCKPAGGRGAEEVVAVPTEVVEEEDVTSHRFSPATMSHLLRRGSQQQGAAGYDEAVPVPVVAHQDPVKPANGVHHRRNGTTTAAVVNGKDPVNPLHEDDPDADADADADDWNSKAWKTCVYVITLGMLVALLLGLNMSWSAITAALALIVLDFKDARPCLEKVSYPLLLFFCGMFITVDGFNKTGIPSAF…
>HORVU1Hr1G053160
MALASLSKVVLGSAAFGVFWVLAVFPSVPFMPIGRTAGALLGAALMVVFHVISPDDAYASVDLPILGLLFATMVVGGYLKSVGMFGHLGRLLAWRSQGGRDLLCRVCVVTALASALFTNDTCCVVLTEFVLELAAERNLPAKPFLLALATSANIGSSATPIGNPQNLVIAFNSKITFVGFFLGILPAMVAGMAVNMVMLLCMYWKDLEGNSPDAIAAEKEMAAVEEGRRPSPATSGTLKSPGQTMLVQSSSLVAAADHDSVMVESISTKHRWFIQCSAPQRRLFLKSFAYIVTAGMLVAYMLGLNMSWTAITTAVALIVVDFRDAELCLGKVSYSLLVFFTGMFVTVSGFNKTGLPGAIWNVMAPYSKISHVSGVTVLSIIIIILSNLASNVPAVLLMG…
>HORVU1Hr1G037760
MVMESTAKVVLGCVAFTIFWVLAVFPSVPFMPVGRTAGSLLGAMLMVLFRVMTPEQAYAAIDLPILGLLFGTMVVSIFLERADMFQYLGSMLSWKSRGSKDLLFRVCLVSAVASALFTNDTTCVVLTEFILKVARQNNLPPQPFLLALASSSNIGSSATPIGNPQNLVIAVTSGISFGSFLLGIFPAMIVGVITNTCILLCYFWKHLSVDKERDQESAGGGGQDVVVADEEVTSHRFTPARMSRANSVNGDADYMNEPIRRSDSMSRGADTLRSKSYNSEGDRDIQVAIRSLRASSLSQEMVEVSTVCDRRDEGPRKVTRTTSRQRSVIIEDAPEPEQTLDGDDKEKPDQEEVVKHKKWKVLVWKTAVYLTTLGMLVSLLMGLNMSWTAITAALVLLAL…
>HvLsi2
MALASLPKVVLGSFAFAVFWMMAVFPSVPFLPIGRTAGSLLSAVLMIVFHVISPDDAYASIDLPILGLLFSTMVVGGYLKNAGMFKHLGTLLAWKSQGGRDLLCRVCVVTALASALFTNDTCCVVLTEFVLELAAERNLPAKPFLLALASSANIGSSATPIGNPQNLVIAFNSKISFPRFLIGILPAMLAGMAVNMVMLLCMYWKDLEGVAPDADGKQMAVVEEGGRSPSVASLKSPHPFNGTMADDGNESMMEENLSTKHPWFMQCTEHRRKLFLKSFAYIVTVGMVVAYMAGLNMSWTAITTAIALVVVDFRDAEPCLVKVSYSLLVFFSGMFITVSGFNKTGLPGAIWNFMAPYSKVDSAGGISVLSVIILLLSNLASNVPTGIHTHAWTFFYYKH…
>HORVU4Hr1G079710
MVLAHTSKVVLGCVAFGIFWVLAVFPSVPFMPVGRTAGSLLGAMLMVLFRVISPEDAYAAIDLPIIGLLFGTMVVSIFLERADMFKYLGNLLQWKSRGPKDLLFRVCIVSAIASALFTNDTCCVVLTEFILKVARQNNLPPQPFLLALATSSNIGSAATPIGNPQNLVIAVESGISFGQFLLGVFPAMIVGVLTNAAILLCYFWRYLAVEPTDQLERGGGGVSTRGAELQVGDDEVQSHRFTPARMSHVSSLNPDDFDCVSEPIIRSASVNGGDNLRSRSVNSNAADADMQFSIRSLRSSSMSHEMVEVSTVPVLLDGSASSRKFTRTASQQRSVIIEDAPPSSPTDDDDAANGDKDKGELPEVAEKRWKVLVWKTAVYLITLGMLIALLMGLNMSWTA…
>HORVU6Hr1G092430
MAMEPTVKVALGTAAFGIFWVLAVFPAVPFLPIGRTAGSLLGAMLMVLFNVITADEAYAAVDLPILGLLFGTMVVSVYLERADMFRHLGRALSWRSQGGKDLLVRTCVVSALASALFTNDTCCVVLTEFILKIARQNNLPPKPFLLALASSANIGSAATPIGNPQNLVIAVQSGISFGDFVFGILPATLVGVVVNAAILLCLYWRELSDEKCVDVSHDALPAEVVEEDDVTSHRFSPATMSHPRRGRLPDGSAAPDAAGCEAHCCEPPVKPNGEAFAAKEAALDGVGIHQRRGSAARVTTKEEEYCCFNSAEEKEAAMDEEWKNRLWKTCVYAITLGMLVALLLGLNMSWSAITAALALIVLDFKDARPCLEKVSYPLLLFFCGMFITVDGFNKTGIPS…
>CmLSi2-1
MAMDHTVKVILGSIAFGIFWLLAVFPAIPFLPIGRTAGSLLGAMLMVLFRVLTPDQAYAAIDLPILGLLFGTMVVSVYLERADMFKYLGKVLSWKSKGAKDLICRVCLISAISSALFTNDTSCVVLTEFVLKIAKQHNLPPRPFLLALASSANIGSSATPIGNPQNLVIAVQSGIPFGQFVIGILPAMLVGIVVNALIILISYWKLLSIQKDEEDVPPEIVADEDVNSHRFSPARLSHSQIPSLNSQEWDSRLDSMYAQSPPNSNANVETLRTSLSSKDNEIHWSHGAVTEAVARISDASKECVPNASPPPQKREEGLSSKSFNSMDKQKEPLPLQVSEGKQHWSTKWRRMAWKCCVYLVTIGMLVALLMGLNMSWTAVTAALALVVLDFKDAQPCLEK…
>CmLSi2-2
MAMDHTVKVILGSIAFATFWLLAVFPAIPFLPVGRTAGSLLGAMLMVVFRVLTPDQAYAAIDLPILGLLFGTMVVSVYLERADMFKYLGKVLSWRSKGAKDLICRVCLISAISSAFFTNDTSCVVLTEFVLKIARQHNLPPRPFLLALASSANIGSSATPIGNPQNLVIAVQSKIPFGEFVVGILPAMLVGVVVNALIILILYWKLLSVQKDEEDPSSEIVADEVVLSHRFSPARLSHTQIPSLNSPEWESRLDSMNANVETQRSVSSKENEIHRSHSALTESARISDASSLKREEGFSSKSLNSMDKQKESVSLPSSEEKEHWSTKWRRIAWKCCVYLVTIGMLVALLMGLNMSWTAVTAALALVVLDFKDAQPCLEKVSYSLLVFFCGMFMTVDGFN…
>CsLSi2
MAMDHTVKVILGSIAFAVFWLLAVFPAIPFLPIGRTAGSILGAMLMVVFRVLTPEQAYAAIDLPILGLLFGTMVVSVYLERADMFKYLGKVLSWKSKGAKDLICRVCLISAISSAFFTNDTSCVVLTEFVLKIARQHNLPPRPFLLALASSANIGSSATPIGNPQNLVIAVQSKIHFGQFVIGILPAMLVGVVVNALIILIMYWKLLSVQKDEEDPSPEVIADEDVLSHRFSPARLSHSQIPSLNSAEWDSRLDLMNAQSPPCSNTNVETIRNSVSSKDNEEIRRSHSTMTEPARISDASKEWLPNASTQKREEDFSSKSLNSMEKQKEPVILQSSEGKEHWSTKWRRIAWKSCVYLVTVGMLVALLMGLDMSWTAVTAALALVVLDFKDAQPCLEKVS…
>EaLsi2-1
MGLEVQAAIYVLGSVAFFFFWVLAVFPRFPAMPIGRTSGALLGAALMVVFQIESTHQAYASVDLPILGLLFGTMVVTIYLERAGLFGHLGDLLSWGEPGAKGLMCRLCILISITSALFTNDTVCVAMTGFVLKLCREKGLPAEPFLVALATSANIGSAATPIGNPQNLIIAVQGKIPFGKFLCKLLPAVVVGVTINTVLLLVIYWKRLSPEALAIHRKASAPEHTDDHDVITVDNWEVKHSSELKAETEPELAPPSSNNEKNRSSECSSRTHIALPVEGESAKDYSCEGAVQGSKKLAAAGKPCVSGPISGFLTEDIMTNSKARMKLFRKLSVFLVTIGMLASLLYGMDMSWSALTAAVVLMALDFKDSGPGLDKVSYSLLVFFSGMFITVDGFNRTKI…
